# Supplementary material for: The transcriptional regulation of a putative hemicellulose gene, PtrPARVUS2 in poplar
Source: Sci Rep. 2024 Jun 1;14:12592. doi: 10.1038/s41598-024-63408-x (PMC11144201; doi:10.1038/s41598-024-63408-x)
Supplement: Supplementary file 2 — Supplementary Information 2. [file 41598_2024_63408_MOESM2_ESM.xlsx]

## Sheet: Supplementary Table S3
List of genes targeted by PtrC2H2ZF1
Potri.001G018300.1
Potri.001G043000.1
Potri.001G048200.1
Potri.001G058300.1
Potri.001G062200.1
Potri.001G069100.1
Potri.001G070900.1
Potri.001G071600.1
Potri.001G077400.5
Potri.001G093600.1
Potri.001G102500.1
Potri.001G114800.4
Potri.001G123000.1
Potri.001G124000.2
Potri.001G141600.1
Potri.001G142800.1
Potri.001G152400.1
Potri.001G153700.1
Potri.001G176900.1
Potri.001G177900.1
Potri.001G190200.1
Potri.001G190800.4
Potri.001G192000.1
Potri.001G193400.4
Potri.001G195000.1
Potri.001G197200.3
Potri.001G202300.1
Potri.001G206600.1
Potri.001G211500.1
Potri.001G226900.1
Potri.001G233700.1
Potri.001G235800.1
Potri.001G240900.1
Potri.001G251000.1
Potri.001G256500.2
Potri.001G260600.1
Potri.001G270600.1
Potri.001G275600.1
Potri.001G276700.2
Potri.001G288100.1
Potri.001G292200.1
Potri.001G297600.1
Potri.001G309000.1
Potri.001G316400.4
Potri.001G317200.1
Potri.001G318200.1
Potri.001G330900.1
Potri.001G346200.1
Potri.001G347700.2
Potri.001G351100.1
Potri.001G357000.1
Potri.001G360200.1
Potri.001G383000.5
Potri.001G383600.1
Potri.001G388600.1
Potri.001G391400.5
Potri.001G393200.1
Potri.001G400300.4
Potri.001G405100.1
Potri.001G405100.1
Potri.001G408400.1
Potri.001G411800.1
Potri.001G412500.1
Potri.001G412500.1
Potri.001G460500.1
Potri.002G028300.2
Potri.002G055700.1
Potri.002G056000.1
Potri.002G068400.1
Potri.002G070200.5
Potri.002G076000.1
Potri.002G077100.3
Potri.002G079200.1
Potri.002G079500.1
Potri.002G082400.1
Potri.002G087000.1
Potri.002G088900.1
Potri.002G094600.1
Potri.002G095800.2
Potri.002G106600.1
Potri.002G122000.1
Potri.002G131700.1
Potri.002G131700.1
Potri.002G132900.1
Potri.002G147100.1
Potri.002G158100.1
Potri.002G159800.2
Potri.002G163400.1
Potri.002G172200.1
Potri.002G174400.1
Potri.002G182200.1
Potri.002G185100.1
Potri.002G191100.1
Potri.002G195200.1
Potri.002G200000.1
Potri.002G201600.1
Potri.002G203400.1
Potri.002G206700.1
Potri.002G207800.1
Potri.002G211500.1
Potri.002G211500.1
Potri.002G211500.1
Potri.002G211500.1
Potri.002G211500.1
Potri.002G211600.1
Potri.002G211600.1
Potri.002G211700.1
Potri.002G225100.1
Potri.002G229100.4
Potri.002G229400.1
Potri.002G250100.1
Potri.002G260200.2
Potri.002G262900.1
Potri.002G263500.1
Potri.003G000900.2
Potri.003G011200.1
Potri.003G011200.1
Potri.003G011600.1
Potri.003G030400.1
Potri.003G045200.1
Potri.003G051400.1
Potri.003G058800.1
Potri.003G058900.1
Potri.003G063200.4
Potri.003G065300.1
Potri.003G072900.1
Potri.003G074300.1
Potri.003G092600.1
Potri.003G100000.1
Potri.003G104500.1
Potri.003G109900.3
Potri.003G141300.1
Potri.003G147800.1
Potri.003G148700.1
Potri.003G149800.1
Potri.003G152400.1
Potri.003G153800.2
Potri.003G165500.1
Potri.003G179900.1
Potri.003G190800.1
Potri.003G193200.1
Potri.003G205800.1
Potri.004G000300.1
Potri.004G015500.1
Potri.004G019600.1
Potri.004G024500.1
Potri.004G057900.1
Potri.004G068000.1
Potri.004G069800.1
Potri.004G074300.4
Potri.004G075600.1
Potri.004G095200.1
Potri.004G102000.4
Potri.004G102000.4
Potri.004G107500.1
Potri.004G113700.1
Potri.004G121900.1
Potri.004G126700.1
Potri.004G126700.1
Potri.004G138900.5
Potri.004G142400.1
Potri.004G151500.1
Potri.004G155000.1
Potri.004G158300.5
Potri.004G181700.1
Potri.004G189200.1
Potri.004G206600.1
Potri.004G211400.2
Potri.004G217500.2
Potri.004G232400.1
Potri.004G235300.2
Potri.004G236100.2
Potri.005G008900.2
Potri.005G029900.1
Potri.005G047000.1
Potri.005G063400.1
Potri.005G065600.1
Potri.005G065900.1
Potri.005G066200.1
Potri.005G074700.1
Potri.005G079900.4
Potri.005G092600.1
Potri.005G108700.1
Potri.005G123900.2
Potri.005G127000.1
Potri.005G129200.1
Potri.005G130500.1
Potri.005G139400.2
Potri.005G141200.1
Potri.005G146000.3
Potri.005G161500.1
Potri.005G166300.1
Potri.005G167700.1
Potri.005G168000.2
Potri.005G168800.2
Potri.005G168900.1
Potri.005G178000.1
Potri.005G187300.1
Potri.005G188000.2
Potri.005G189000.2
Potri.005G198500.1
Potri.005G203900.1
Potri.005G217100.1
Potri.005G220800.1
Potri.005G229700.1
Potri.005G238300.1
Potri.005G247100.1
Potri.006G022500.1
Potri.006G023000.1
Potri.006G038400.4
Potri.006G050900.2
Potri.006G065200.1
Potri.006G086000.5
Potri.006G104100.1
Potri.006G106400.1
Potri.006G107100.1
Potri.006G134200.6
Potri.006G135100.1
Potri.006G149200.1
Potri.006G153600.1
Potri.006G155200.1
Potri.006G156200.1
Potri.006G163400.1
Potri.006G166600.1
Potri.006G174900.1
Potri.006G178900.1
Potri.006G186900.1
Potri.006G190500.1
Potri.006G191900.1
Potri.006G196300.1
Potri.006G200200.2
Potri.006G221900.2
Potri.006G222300.1
Potri.006G232600.2
Potri.006G255600.1
Potri.006G261200.1
Potri.007G021300.1
Potri.007G040300.1
Potri.007G041400.1
Potri.007G049900.1
Potri.007G054400.1
Potri.007G055400.1
Potri.007G057800.1
Potri.007G057800.1
Potri.007G057800.1
Potri.007G058400.2
Potri.007G071400.1
Potri.007G080900.5
Potri.007G121000.1
Potri.008G006600.1
Potri.008G007500.1
Potri.008G041200.1
Potri.008G047800.1
Potri.008G061300.1
Potri.008G062600.1
Potri.008G078300.1
Potri.008G084100.3
Potri.008G098600.3
Potri.008G100200.1
Potri.008G143600.2
Potri.008G158700.1
Potri.008G181800.1
Potri.008G203900.1
Potri.008G208300.1
Potri.008G211100.2
Potri.008G214100.1
Potri.008G214600.1
Potri.008G220100.3
Potri.008G221900.1
Potri.009G004900.1
Potri.009G004900.1
Potri.009G007600.2
Potri.009G009500.2
Potri.009G012300.2
Potri.009G017100.2
Potri.009G029600.1
Potri.009G051000.1
Potri.009G062200.1
Potri.009G067700.2
Potri.009G073100.1
Potri.009G073100.1
Potri.009G079300.1
Potri.009G084000.1
Potri.009G095400.1
Potri.009G095500.1
Potri.009G106100.1
Potri.009G132000.1
Potri.009G143300.1
Potri.009G149200.1
Potri.009G149800.1
Potri.009G153000.1
Potri.009G160300.2
Potri.009G166100.1
Potri.009G170600.4
Potri.009G170700.4
Potri.010G004200.6
Potri.010G015900.1
Potri.010G016500.1
Potri.010G020500.1
Potri.010G021100.1
Potri.010G023100.1
Potri.010G026700.2
Potri.010G032700.1
Potri.010G033600.1
Potri.010G041900.1
Potri.010G074300.1
Potri.010G080300.1
Potri.010G081700.1
Potri.010G087400.1
Potri.010G089400.1
Potri.010G090700.1
Potri.010G095500.1
Potri.010G100300.1
Potri.010G106700.1
Potri.010G115200.1
Potri.010G120800.1
Potri.010G169300.1
Potri.010G190600.1
Potri.010G202300.1
Potri.010G209400.1
Potri.010G240800.1
Potri.010G246900.1
Potri.010G248400.1
Potri.010G248400.1
Potri.011G020300.1
Potri.011G045900.1
Potri.011G049600.2
Potri.011G053900.1
Potri.011G054400.1
Potri.011G061900.1
Potri.011G070800.1
Potri.011G074300.1
Potri.011G074300.1
Potri.011G074300.1
Potri.011G074300.1
Potri.011G074300.1
Potri.011G077900.1
Potri.011G079100.1
Potri.011G082500.1
Potri.011G084900.1
Potri.011G090200.1
Potri.011G090900.1
Potri.011G098900.1
Potri.011G102500.1
Potri.011G105200.1
Potri.011G110500.1
Potri.011G110500.1
Potri.011G115900.1
Potri.011G129700.1
Potri.011G137300.1
Potri.011G144400.2
Potri.011G157100.1
Potri.011G158700.1
Potri.011G165700.1
Potri.011G166500.1
Potri.012G000400.1
Potri.012G000600.1
Potri.012G000900.5
Potri.012G011800.1
Potri.012G031200.1
Potri.012G061300.2
Potri.012G075600.1
Potri.012G076000.1
Potri.012G076400.1
Potri.012G085600.1
Potri.012G104600.1
Potri.012G104600.1
Potri.012G105400.2
Potri.012G117100.2
Potri.012G129300.1
Potri.012G145600.1
Potri.013G025700.4
Potri.013G033000.1
Potri.013G037200.1
Potri.013G059000.1
Potri.013G064700.1
Potri.013G067000.1
Potri.013G067000.1
Potri.013G069400.1
Potri.013G075300.8
Potri.013G086800.1
Potri.013G090800.2
Potri.013G090800.2
Potri.013G090800.2
Potri.013G096000.1
Potri.013G099700.1
Potri.013G105900.1
Potri.013G107800.1
Potri.013G109800.2
Potri.013G121900.1
Potri.013G121900.1
Potri.013G127100.2
Potri.013G129600.1
Potri.013G139300.1
Potri.013G139300.1
Potri.013G139800.1
Potri.013G139800.1
Potri.013G140000.1
Potri.013G140000.1
Potri.013G141300.1
Potri.013G141300.1
Potri.013G142100.1
Potri.013G142100.1
Potri.013G142600.1
Potri.013G155600.1
Potri.014G003800.2
Potri.014G025500.1
Potri.014G039300.1
Potri.014G039300.1
Potri.014G040900.1
Potri.014G063900.1
Potri.014G065300.1
Potri.014G080600.3
Potri.014G080600.3
Potri.014G081000.2
Potri.014G088400.1
Potri.014G090600.1
Potri.014G100000.1
Potri.014G103400.1
Potri.014G114900.1
Potri.014G141700.1
Potri.014G145100.2
Potri.014G150800.6
Potri.014G157500.1
Potri.014G160200.1
Potri.014G167900.1
Potri.014G167900.1
Potri.014G171100.1
Potri.014G171300.1
Potri.014G187000.1
Potri.014G188100.1
Potri.014G188100.1
Potri.014G193800.3
Potri.014G196600.1
Potri.015G001000.1
Potri.015G015600.1
Potri.015G022400.3
Potri.015G027700.1
Potri.015G029800.2
Potri.015G033500.1
Potri.015G040200.2
Potri.015G041500.3
Potri.015G043400.1
Potri.015G043500.2
Potri.015G045800.2
Potri.015G050800.1
Potri.015G051200.1
Potri.015G051200.1
Potri.015G051200.1
Potri.015G051300.1
Potri.015G051400.1
Potri.015G051800.1
Potri.015G054700.5
Potri.015G058600.1
Potri.015G062900.5
Potri.015G063400.1
Potri.015G075200.1
Potri.015G077400.1
Potri.015G082400.1
Potri.015G094200.1
Potri.015G109600.1
Potri.015G118100.1
Potri.015G143900.1
Potri.016G011500.1
Potri.016G017300.1
Potri.016G025900.1
Potri.016G061500.4
Potri.016G073500.6
Potri.016G074800.1
Potri.016G089700.1
Potri.016G094300.1
Potri.016G095800.1
Potri.016G095900.2
Potri.016G103600.1
Potri.016G125000.1
Potri.016G127500.1
Potri.016G130000.1
Potri.016G143500.1
Potri.017G006600.1
Potri.017G025500.1
Potri.017G041700.2
Potri.017G052400.1
Potri.017G057100.1
Potri.017G062800.2
Potri.017G063500.1
Potri.017G064600.1
Potri.017G071700.5
Potri.017G075200.3
Potri.017G076400.6
Potri.017G080800.1
Potri.017G083500.1
Potri.017G083500.1
Potri.017G084900.3
Potri.017G101200.1
Potri.017G102700.2
Potri.017G117000.1
Potri.017G122400.2
Potri.017G125500.1
Potri.017G143600.2
Potri.017G145700.1
Potri.017G154700.1
Potri.018G014500.1
Potri.018G015800.1
Potri.018G018800.1
Potri.018G021900.1
Potri.018G031500.1
Potri.018G037500.1
Potri.018G044800.1
Potri.018G046900.1
Potri.018G048100.1
Potri.018G057500.1
Potri.018G058700.1
Potri.018G061300.1
Potri.018G062700.1
Potri.018G063400.2
Potri.018G063700.1
Potri.018G065200.1
Potri.018G072100.1
Potri.018G076500.2
Potri.018G090300.1
Potri.018G090300.1
Potri.018G112700.1
Potri.018G138800.1
Potri.018G151900.2
Potri.019G013000.1
Potri.019G017500.1
Potri.019G025700.1
Potri.019G027300.1
Potri.019G028300.1
Potri.019G045900.1
Potri.019G047600.2
Potri.019G048100.1
Potri.019G067300.2
Potri.019G074700.1
Potri.019G077700.1
Potri.019G108000.1
Potri.T006200.1
Potri.T006200.1
Potri.T020300.1
Potri.T020300.1
Potri.T021900.1
Potri.T031100.1
Potri.T032600.1
Potri.T035400.1
Potri.T036200.1
Potri.T037100.1
Potri.T043400.1
Potri.T044500.1
Potri.T055300.1
Potri.T056000.1
Potri.T057100.1
Potri.T061200.1
Potri.T067100.1
Potri.T070200.1
Potri.T071800.1
Potri.T076500.1
Potri.T079300.1
Potri.T085600.1
Potri.T101200.1
Potri.T101300.1
Potri.T104700.1
Potri.T106100.1
Potri.T114900.1
Potri.T119800.1
Potri.T122400.1
Potri.T122400.1
Potri.T137900.1
Potri.T145800.2
Potri.T148200.1
Potri.T149800.1
Potri.T152100.1
Potri.T155000.1
Potri.T160400.1
Potri.T169400.1

## Sheet: Supplementary Table S4
List of genes targeted by PtrC2H2ZF2
Potri.001G017700.2
Potri.001G018300.1
Potri.001G043000.3
Potri.001G048200.1
Potri.001G058300.1
Potri.001G062200.1
Potri.001G069100.1
Potri.001G070900.1
Potri.001G071600.1
Potri.001G077400.5
Potri.001G093600.1
Potri.001G102500.1
Potri.001G114800.4
Potri.001G123000.1
Potri.001G124000.1
Potri.001G141600.1
Potri.001G142800.1
Potri.001G152400.1
Potri.001G153400.2
Potri.001G153700.1
Potri.001G160600.1
Potri.001G176900.1
Potri.001G177900.1
Potri.001G190200.1
Potri.001G190800.2
Potri.001G192000.1
Potri.001G193400.4
Potri.001G195000.1
Potri.001G197200.3
Potri.001G202300.1
Potri.001G202700.1
Potri.001G206600.1
Potri.001G211500.1
Potri.001G226900.1
Potri.001G233700.1
Potri.001G235800.1
Potri.001G240900.1
Potri.001G256500.3
Potri.001G260600.1
Potri.001G270600.1
Potri.001G275600.1
Potri.001G276700.1
Potri.001G288100.1
Potri.001G292200.1
Potri.001G297600.1
Potri.001G309000.1
Potri.001G309500.1
Potri.001G316400.3
Potri.001G318200.1
Potri.001G330900.1
Potri.001G346200.1
Potri.001G347700.1
Potri.001G351100.1
Potri.001G357000.1
Potri.001G360200.1
Potri.001G383000.8
Potri.001G383600.1
Potri.001G388600.1
Potri.001G390800.2
Potri.001G391400.5
Potri.001G393200.1
Potri.001G400300.4
Potri.001G405100.1
Potri.001G408400.1
Potri.001G411800.1
Potri.001G412500.1
Potri.001G442000.6
Potri.001G460500.1
Potri.002G028300.2
Potri.002G055700.2
Potri.002G056000.1
Potri.002G068400.1
Potri.002G070200.2
Potri.002G076000.1
Potri.002G077100.3
Potri.002G079200.1
Potri.002G079500.1
Potri.002G082400.1
Potri.002G087000.1
Potri.002G088900.1
Potri.002G095800.1
Potri.002G106600.1
Potri.002G122000.1
Potri.002G131700.1
Potri.002G132900.1
Potri.002G147100.1
Potri.002G158100.1
Potri.002G159800.3
Potri.002G163400.2
Potri.002G172200.1
Potri.002G174400.1
Potri.002G182200.1
Potri.002G185100.1
Potri.002G191100.1
Potri.002G195200.1
Potri.002G200000.1
Potri.002G201600.1
Potri.002G203400.1
Potri.002G206700.1
Potri.002G207800.1
Potri.002G211500.1
Potri.002G211600.1
Potri.002G211700.1
Potri.002G225100.1
Potri.002G229100.3
Potri.002G229400.1
Potri.002G250100.1
Potri.002G260200.2
Potri.002G262900.1
Potri.002G263500.1
Potri.003G000900.2
Potri.003G011200.1
Potri.003G011600.1
Potri.003G030400.1
Potri.003G045200.1
Potri.003G048900.3
Potri.003G051400.1
Potri.003G058800.1
Potri.003G058900.1
Potri.003G063200.4
Potri.003G065300.1
Potri.003G072900.1
Potri.003G074300.1
Potri.003G080600.1
Potri.003G092600.1
Potri.003G100000.1
Potri.003G104500.1
Potri.003G109900.3
Potri.003G141300.1
Potri.003G147800.1
Potri.003G148700.2
Potri.003G149800.1
Potri.003G152400.1
Potri.003G153800.2
Potri.003G165500.1
Potri.003G179900.1
Potri.003G190800.1
Potri.003G193200.1
Potri.003G205800.1
Potri.003G218900.1
Potri.004G000300.1
Potri.004G015500.3
Potri.004G019600.1
Potri.004G024500.1
Potri.004G057900.1
Potri.004G068000.1
Potri.004G069800.1
Potri.004G074300.4
Potri.004G075600.1
Potri.004G095200.1
Potri.004G102000.2
Potri.004G107500.1
Potri.004G113700.1
Potri.004G121900.1
Potri.004G126700.1
Potri.004G128000.1
Potri.004G132000.1
Potri.004G138900.2
Potri.004G142400.1
Potri.004G151500.1
Potri.004G155000.1
Potri.004G158300.5
Potri.004G181700.1
Potri.004G189200.1
Potri.004G206600.1
Potri.004G211400.2
Potri.004G216500.1
Potri.004G217500.2
Potri.004G232400.1
Potri.004G235300.4
Potri.004G236100.2
Potri.005G008900.2
Potri.005G029900.1
Potri.005G047000.1
Potri.005G063400.1
Potri.005G065600.1
Potri.005G065900.1
Potri.005G066200.1
Potri.005G074700.1
Potri.005G079900.4
Potri.005G092600.1
Potri.005G108700.2
Potri.005G123900.2
Potri.005G127000.2
Potri.005G129200.1
Potri.005G130500.1
Potri.005G135600.1
Potri.005G139400.2
Potri.005G141200.1
Potri.005G146000.3
Potri.005G148400.2
Potri.005G157300.1
Potri.005G160800.1
Potri.005G161500.2
Potri.005G166300.1
Potri.005G167700.1
Potri.005G168000.2
Potri.005G168800.2
Potri.005G168900.1
Potri.005G178000.1
Potri.005G187300.1
Potri.005G188000.2
Potri.005G189000.2
Potri.005G198500.1
Potri.005G203900.1
Potri.005G217100.1
Potri.005G220800.1
Potri.005G229700.2
Potri.005G230700.1
Potri.005G238300.2
Potri.006G002200.1
Potri.006G022500.1
Potri.006G023000.1
Potri.006G030200.1
Potri.006G036000.1
Potri.006G038400.4
Potri.006G050900.2
Potri.006G065200.1
Potri.006G086000.3
Potri.006G104100.2
Potri.006G106400.1
Potri.006G107100.1
Potri.006G134200.6
Potri.006G135100.1
Potri.006G149200.1
Potri.006G153600.1
Potri.006G155200.1
Potri.006G156200.2
Potri.006G163400.1
Potri.006G166600.1
Potri.006G174900.1
Potri.006G178900.1
Potri.006G186900.2
Potri.006G190500.1
Potri.006G191900.1
Potri.006G196300.1
Potri.006G200200.2
Potri.006G221900.4
Potri.006G222300.1
Potri.006G232600.2
Potri.006G242700.1
Potri.006G255600.1
Potri.006G261200.1
Potri.007G011600.2
Potri.007G021300.1
Potri.007G040300.1
Potri.007G041400.1
Potri.007G049900.1
Potri.007G054400.1
Potri.007G055400.2
Potri.007G057800.1
Potri.007G058400.2
Potri.007G071400.1
Potri.007G080900.5
Potri.007G121000.1
Potri.008G006600.1
Potri.008G007500.1
Potri.008G041200.1
Potri.008G047800.1
Potri.008G061300.1
Potri.008G062600.1
Potri.008G078300.1
Potri.008G084100.3
Potri.008G085300.1
Potri.008G098600.3
Potri.008G143600.2
Potri.008G158700.1
Potri.008G181800.1
Potri.008G203900.1
Potri.008G208300.1
Potri.008G211100.2
Potri.008G214100.2
Potri.008G214600.1
Potri.008G217300.2
Potri.008G220100.2
Potri.008G221900.1
Potri.009G004900.1
Potri.009G007600.2
Potri.009G009500.2
Potri.009G012300.2
Potri.009G016300.1
Potri.009G017100.2
Potri.009G029600.1
Potri.009G051000.1
Potri.009G051900.1
Potri.009G062200.1
Potri.009G067700.3
Potri.009G073100.1
Potri.009G079300.1
Potri.009G084000.1
Potri.009G095400.1
Potri.009G095500.1
Potri.009G101700.1
Potri.009G106100.2
Potri.009G132000.1
Potri.009G143300.1
Potri.009G149200.1
Potri.009G149800.1
Potri.009G153000.1
Potri.009G156000.1
Potri.009G160300.2
Potri.009G166100.1
Potri.009G170600.2
Potri.009G170700.5
Potri.010G004200.1
Potri.010G013100.1
Potri.010G016500.1
Potri.010G020500.1
Potri.010G021100.1
Potri.010G023100.2
Potri.010G026700.1
Potri.010G032700.1
Potri.010G033600.1
Potri.010G041900.1
Potri.010G074300.1
Potri.010G080300.1
Potri.010G081700.1
Potri.010G087400.2
Potri.010G089400.3
Potri.010G090700.1
Potri.010G095500.1
Potri.010G100300.1
Potri.010G106700.1
Potri.010G115200.1
Potri.010G120800.1
Potri.010G169300.1
Potri.010G190600.2
Potri.010G202300.1
Potri.010G240800.1
Potri.010G246900.1
Potri.010G248400.1
Potri.011G020300.2
Potri.011G045900.1
Potri.011G049600.2
Potri.011G053900.1
Potri.011G054400.1
Potri.011G061900.1
Potri.011G070800.1
Potri.011G074300.1
Potri.011G077900.1
Potri.011G079100.1
Potri.011G082500.1
Potri.011G084900.1
Potri.011G090200.1
Potri.011G090900.1
Potri.011G098900.1
Potri.011G102500.1
Potri.011G110500.1
Potri.011G115900.1
Potri.011G129700.1
Potri.011G137300.1
Potri.011G144400.2
Potri.011G157100.1
Potri.011G158700.1
Potri.011G165700.1
Potri.011G166500.1
Potri.012G000400.1
Potri.012G000600.1
Potri.012G011800.1
Potri.012G031200.1
Potri.012G061300.2
Potri.012G075600.1
Potri.012G076000.1
Potri.012G076400.1
Potri.012G085600.1
Potri.012G104600.1
Potri.012G105400.2
Potri.012G117100.1
Potri.012G129300.1
Potri.012G145600.1
Potri.013G016100.1
Potri.013G025700.1
Potri.013G033000.1
Potri.013G037200.1
Potri.013G059000.1
Potri.013G064700.1
Potri.013G066800.1
Potri.013G067000.1
Potri.013G069400.1
Potri.013G075300.8
Potri.013G086800.1
Potri.013G090800.2
Potri.013G092500.1
Potri.013G096000.1
Potri.013G099700.1
Potri.013G105900.2
Potri.013G107800.2
Potri.013G109800.2
Potri.013G121900.1
Potri.013G127100.2
Potri.013G129600.2
Potri.013G139300.1
Potri.013G139800.1
Potri.013G140000.1
Potri.013G140200.1
Potri.013G141300.1
Potri.013G142100.1
Potri.013G142600.1
Potri.013G155600.1
Potri.014G003800.1
Potri.014G025500.1
Potri.014G039300.1
Potri.014G040900.1
Potri.014G063900.1
Potri.014G065300.1
Potri.014G066200.1
Potri.014G080600.4
Potri.014G081000.2
Potri.014G088400.1
Potri.014G090600.1
Potri.014G100000.1
Potri.014G103400.1
Potri.014G114900.1
Potri.014G141700.2
Potri.014G145100.2
Potri.014G150800.6
Potri.014G157500.1
Potri.014G160200.2
Potri.014G167900.1
Potri.014G171100.1
Potri.014G171300.1
Potri.014G187000.1
Potri.014G188100.1
Potri.014G193800.2
Potri.014G196600.2
Potri.015G001000.2
Potri.015G015600.1
Potri.015G022400.3
Potri.015G027700.1
Potri.015G029800.2
Potri.015G033500.1
Potri.015G040200.2
Potri.015G041500.2
Potri.015G043400.1
Potri.015G043500.2
Potri.015G045800.2
Potri.015G050800.1
Potri.015G051200.1
Potri.015G051300.1
Potri.015G051400.1
Potri.015G051800.1
Potri.015G054700.4
Potri.015G058600.1
Potri.015G062900.5
Potri.015G063400.1
Potri.015G075200.1
Potri.015G077400.1
Potri.015G082400.1
Potri.015G094200.1
Potri.015G109600.1
Potri.015G118100.2
Potri.015G143900.1
Potri.016G011500.1
Potri.016G017300.1
Potri.016G025900.1
Potri.016G061500.4
Potri.016G065400.1
Potri.016G073500.6
Potri.016G074800.1
Potri.016G094300.1
Potri.016G095800.5
Potri.016G095900.2
Potri.016G103600.1
Potri.016G125000.1
Potri.016G127500.1
Potri.016G130000.1
Potri.016G143500.1
Potri.017G003200.1
Potri.017G006600.1
Potri.017G025500.1
Potri.017G041700.2
Potri.017G052400.1
Potri.017G057100.2
Potri.017G062800.2
Potri.017G063500.1
Potri.017G064600.1
Potri.017G071700.5
Potri.017G075200.3
Potri.017G076400.6
Potri.017G080800.1
Potri.017G083500.2
Potri.017G084900.1
Potri.017G101200.1
Potri.017G102700.2
Potri.017G117000.1
Potri.017G122400.2
Potri.017G125500.1
Potri.017G143600.2
Potri.017G145700.1
Potri.017G154700.1
Potri.018G014500.1
Potri.018G015800.2
Potri.018G018800.1
Potri.018G021900.1
Potri.018G031500.1
Potri.018G037500.1
Potri.018G044800.1
Potri.018G046900.1
Potri.018G048100.1
Potri.018G057500.1
Potri.018G058700.1
Potri.018G061300.1
Potri.018G062700.1
Potri.018G063400.2
Potri.018G063700.1
Potri.018G065200.1
Potri.018G068800.1
Potri.018G072100.1
Potri.018G076500.2
Potri.018G090300.1
Potri.018G112700.1
Potri.018G135600.1
Potri.018G138800.1
Potri.018G151900.2
Potri.019G013000.1
Potri.019G017500.1
Potri.019G025700.1
Potri.019G027300.1
Potri.019G028300.1
Potri.019G045900.1
Potri.019G047600.2
Potri.019G048100.1
Potri.019G056600.2
Potri.019G067300.2
Potri.019G074700.1
Potri.019G077700.1
Potri.019G108000.1
Potri.T006200.1
Potri.T007100.1
Potri.T020300.1
Potri.T021900.1
Potri.T031100.1
Potri.T035400.1
Potri.T036200.1
Potri.T037100.2
Potri.T043400.1
Potri.T044500.1
Potri.T055300.1
Potri.T056000.1
Potri.T057100.1
Potri.T061200.1
Potri.T067100.1
Potri.T070200.1
Potri.T071800.1
Potri.T076500.1
Potri.T079300.1
Potri.T085600.1
Potri.T101200.1
Potri.T101300.1
Potri.T104700.1
Potri.T106100.1
Potri.T114900.1
Potri.T122400.1
Potri.T137900.1
Potri.T145800.2
Potri.T148200.1
Potri.T149800.1
Potri.T152100.1
Potri.T152800.1
Potri.T155000.1
Potri.T160400.1
Potri.T169400.1

## Sheet: Supplementary Table S5
List of genes targeted by PtrARF5a
Potri.001G005300.1
Potri.001G006300.3
Potri.001G007200.1
Potri.001G007600.1
Potri.001G013000.1
Potri.001G015000.1
Potri.001G017500.1
Potri.001G017700.1
Potri.001G018300.1
Potri.001G020300.12
Potri.001G020300.3
Potri.001G020600.1
Potri.001G020900.1
Potri.001G021000.2
Potri.001G023500.1
Potri.001G024100.1
Potri.001G026400.1
Potri.001G027100.1
Potri.001G028200.3
Potri.001G029500.1
Potri.001G031400.3
Potri.001G035600.1
Potri.001G038400.1
Potri.001G041400.1
Potri.001G041800.2
Potri.001G042500.1
Potri.001G043000.3
Potri.001G044400.1
Potri.001G044500.1
Potri.001G044500.3
Potri.001G044900.1
Potri.001G046000.1
Potri.001G048200.1
Potri.001G048600.1
Potri.001G052500.1
Potri.001G053300.1
Potri.001G053400.1
Potri.001G054800.1
Potri.001G056600.1
Potri.001G056800.1
Potri.001G057100.1
Potri.001G057800.2
Potri.001G058000.1
Potri.001G058300.1
Potri.001G060000.1
Potri.001G060100.1
Potri.001G060700.1
Potri.001G061200.1
Potri.001G061200.2
Potri.001G061600.1
Potri.001G062000.1
Potri.001G062200.1
Potri.001G062500.1
Potri.001G062500.2
Potri.001G062700.1
Potri.001G063100.1
Potri.001G064800.1
Potri.001G065800.3
Potri.001G067600.1
Potri.001G069100.1
Potri.001G070700.1
Potri.001G070800.1
Potri.001G070900.1
Potri.001G073900.3
Potri.001G074100.1
Potri.001G074600.1
Potri.001G075000.1
Potri.001G075600.3
Potri.001G077400.5
Potri.001G077900.1
Potri.001G078100.1
Potri.001G079600.1
Potri.001G080700.1
Potri.001G082700.1
Potri.001G083500.1
Potri.001G083900.1
Potri.001G084000.2
Potri.001G084200.1
Potri.001G084400.3
Potri.001G086100.1
Potri.001G086400.1
Potri.001G086700.1
Potri.001G086900.1
Potri.001G090400.1
Potri.001G091400.1
Potri.001G091600.1
Potri.001G091700.1
Potri.001G092400.2
Potri.001G092800.1
Potri.001G092900.1
Potri.001G093500.1
Potri.001G093600.1
Potri.001G094800.1
Potri.001G095300.1
Potri.001G097100.1
Potri.001G098000.2
Potri.001G098300.1
Potri.001G098400.1
Potri.001G099300.1
Potri.001G100200.3
Potri.001G100800.2
Potri.001G100900.1
Potri.001G101600.3
Potri.001G102400.1
Potri.001G102500.1
Potri.001G104900.4
Potri.001G105200.2
Potri.001G105900.2
Potri.001G107400.1
Potri.001G108800.1
Potri.001G109000.1
Potri.001G109700.1
Potri.001G109800.1
Potri.001G110500.1
Potri.001G110700.1
Potri.001G111300.1
Potri.001G111500.8
Potri.001G111800.1
Potri.001G112200.1
Potri.001G112300.3
Potri.001G112600.2
Potri.001G113100.1
Potri.001G114000.3
Potri.001G114800.4
Potri.001G115000.1
Potri.001G115500.1
Potri.001G115600.1
Potri.001G117100.1
Potri.001G117600.1
Potri.001G119300.1
Potri.001G119900.1
Potri.001G120000.1
Potri.001G120600.1
Potri.001G121600.1
Potri.001G121700.2
Potri.001G121700.6
Potri.001G122800.2
Potri.001G123000.1
Potri.001G123800.1
Potri.001G124000.2
Potri.001G127600.1
Potri.001G128400.1
Potri.001G131600.1
Potri.001G132800.2
Potri.001G133000.1
Potri.001G133300.1
Potri.001G133400.2
Potri.001G137100.1
Potri.001G137200.2
Potri.001G137700.1
Potri.001G138000.1
Potri.001G139400.3
Potri.001G140200.3
Potri.001G140500.1
Potri.001G141100.1
Potri.001G141500.1
Potri.001G141600.1
Potri.001G141800.1
Potri.001G142200.1
Potri.001G142500.1
Potri.001G142800.1
Potri.001G143000.1
Potri.001G143900.3
Potri.001G144300.1
Potri.001G144400.1
Potri.001G144700.1
Potri.001G144800.1
Potri.001G146200.17
Potri.001G146300.1
Potri.001G147600.3
Potri.001G148300.1
Potri.001G148500.1
Potri.001G148700.1
Potri.001G149500.1
Potri.001G152300.2
Potri.001G152400.1
Potri.001G153400.2
Potri.001G153700.1
Potri.001G154000.2
Potri.001G154100.1
Potri.001G154200.2
Potri.001G154400.3
Potri.001G155100.1
Potri.001G155300.2
Potri.001G156700.1
Potri.001G157600.2
Potri.001G157700.1
Potri.001G158000.2
Potri.001G158100.1
Potri.001G158400.1
Potri.001G158600.1
Potri.001G158800.1
Potri.001G159900.1
Potri.001G160100.2
Potri.001G160400.1
Potri.001G160600.1
Potri.001G161000.1
Potri.001G161500.1
Potri.001G162400.1
Potri.001G162900.1
Potri.001G163100.1
Potri.001G163400.1
Potri.001G163600.1
Potri.001G164300.1
Potri.001G164700.1
Potri.001G166800.3
Potri.001G167700.1
Potri.001G167700.3
Potri.001G168200.1
Potri.001G170400.1
Potri.001G170500.1
Potri.001G172000.1
Potri.001G172200.1
Potri.001G176600.1
Potri.001G176900.1
Potri.001G177900.1
Potri.001G179400.2
Potri.001G180700.1
Potri.001G186000.3
Potri.001G186100.4
Potri.001G187600.2
Potri.001G189500.1
Potri.001G189500.2
Potri.001G189700.5
Potri.001G190200.1
Potri.001G190300.4
Potri.001G190800.3
Potri.001G191900.1
Potri.001G192000.1
Potri.001G193400.4
Potri.001G195000.1
Potri.001G197000.1
Potri.001G197200.3
Potri.001G202300.1
Potri.001G202700.1
Potri.001G204600.1
Potri.001G204900.1
Potri.001G205300.2
Potri.001G206600.1
Potri.001G206800.2
Potri.001G206900.1
Potri.001G208000.1
Potri.001G211500.1
Potri.001G213900.3
Potri.001G214700.7
Potri.001G216000.1
Potri.001G216400.1
Potri.001G216800.1
Potri.001G216900.1
Potri.001G219100.1
Potri.001G222800.1
Potri.001G223400.1
Potri.001G226700.1
Potri.001G226900.1
Potri.001G229000.1
Potri.001G229500.1
Potri.001G229600.1
Potri.001G229700.1
Potri.001G229800.2
Potri.001G233000.2
Potri.001G233700.1
Potri.001G234600.1
Potri.001G235300.1
Potri.001G235700.1
Potri.001G235800.1
Potri.001G237800.1
Potri.001G238300.1
Potri.001G238400.2
Potri.001G240900.1
Potri.001G241700.1
Potri.001G242000.1
Potri.001G242600.4
Potri.001G243300.1
Potri.001G243800.1
Potri.001G244900.1
Potri.001G245000.1
Potri.001G245200.2
Potri.001G246200.1
Potri.001G248700.1
Potri.001G248800.2
Potri.001G250100.1
Potri.001G251000.1
Potri.001G252500.2
Potri.001G252600.1
Potri.001G253800.1
Potri.001G254100.1
Potri.001G255000.1
Potri.001G255100.1
Potri.001G255500.1
Potri.001G256500.2
Potri.001G256700.1
Potri.001G258600.1
Potri.001G258700.2
Potri.001G260600.1
Potri.001G263000.1
Potri.001G264400.6
Potri.001G265300.1
Potri.001G266000.1
Potri.001G269400.1
Potri.001G270000.1
Potri.001G270400.1
Potri.001G270600.1
Potri.001G270800.1
Potri.001G272700.1
Potri.001G273800.1
Potri.001G273900.1
Potri.001G274000.1
Potri.001G275500.2
Potri.001G275600.1
Potri.001G275700.1
Potri.001G275800.1
Potri.001G275800.2
Potri.001G276300.1
Potri.001G276400.1
Potri.001G276700.1
Potri.001G278500.2
Potri.001G279200.1
Potri.001G279300.1
Potri.001G280200.1
Potri.001G280700.1
Potri.001G281000.1
Potri.001G281700.1
Potri.001G281700.3
Potri.001G288000.3
Potri.001G288100.1
Potri.001G290000.1
Potri.001G290200.1
Potri.001G292200.1
Potri.001G292300.1
Potri.001G292400.1
Potri.001G293300.2
Potri.001G294800.1
Potri.001G295700.1
Potri.001G297000.1
Potri.001G297200.1
Potri.001G297300.2
Potri.001G297400.1
Potri.001G297600.1
Potri.001G298200.1
Potri.001G298300.1
Potri.001G299800.1
Potri.001G300200.1
Potri.001G300700.1
Potri.001G301800.1
Potri.001G304200.1
Potri.001G307800.1
Potri.001G309000.1
Potri.001G309100.1
Potri.001G309200.1
Potri.001G309500.1
Potri.001G311700.1
Potri.001G313000.1
Potri.001G313900.1
Potri.001G314000.3
Potri.001G314400.1
Potri.001G315000.1
Potri.001G316400.1
Potri.001G317000.1
Potri.001G317200.2
Potri.001G318200.1
Potri.001G319900.4
Potri.001G320000.1
Potri.001G320300.1
Potri.001G323000.2
Potri.001G324500.1
Potri.001G324800.1
Potri.001G324900.2
Potri.001G325700.1
Potri.001G325900.1
Potri.001G326300.1
Potri.001G327300.1
Potri.001G328500.1
Potri.001G328700.1
Potri.001G329900.1
Potri.001G330900.1
Potri.001G331200.4
Potri.001G331600.1
Potri.001G332900.1
Potri.001G333400.1
Potri.001G334500.1
Potri.001G334700.1
Potri.001G335400.1
Potri.001G336300.1
Potri.001G336800.1
Potri.001G337100.1
Potri.001G337900.1
Potri.001G339500.1
Potri.001G339700.1
Potri.001G342000.2
Potri.001G343600.1
Potri.001G343900.1
Potri.001G344200.1
Potri.001G345300.6
Potri.001G346200.1
Potri.001G346800.1
Potri.001G347300.2
Potri.001G347700.1
Potri.001G348000.1
Potri.001G348900.16
Potri.001G350200.2
Potri.001G351000.1
Potri.001G351100.1
Potri.001G352100.1
Potri.001G352400.1
Potri.001G352500.1
Potri.001G355300.1
Potri.001G355600.1
Potri.001G357000.1
Potri.001G358300.1
Potri.001G358600.2
Potri.001G359000.1
Potri.001G360200.1
Potri.001G360800.1
Potri.001G361100.1
Potri.001G363500.1
Potri.001G364500.1
Potri.001G366500.1
Potri.001G367900.1
Potri.001G368000.8
Potri.001G369100.2
Potri.001G373100.1
Potri.001G374200.3
Potri.001G374600.1
Potri.001G375100.1
Potri.001G375200.1
Potri.001G378400.2
Potri.001G378900.2
Potri.001G379700.2
Potri.001G380800.2
Potri.001G381300.1
Potri.001G381700.1
Potri.001G382400.1
Potri.001G383000.6
Potri.001G383600.1
Potri.001G384100.2
Potri.001G388600.1
Potri.001G389800.1
Potri.001G390800.1
Potri.001G391400.3
Potri.001G391400.5
Potri.001G393200.2
Potri.001G393400.3
Potri.001G393800.1
Potri.001G395000.1
Potri.001G395100.1
Potri.001G395600.1
Potri.001G397200.1
Potri.001G397800.1
Potri.001G398500.1
Potri.001G399100.1
Potri.001G400100.3
Potri.001G400300.4
Potri.001G402400.1
Potri.001G403000.2
Potri.001G403700.3
Potri.001G404600.1
Potri.001G405100.1
Potri.001G405200.2
Potri.001G405500.1
Potri.001G407600.1
Potri.001G407800.1
Potri.001G408400.1
Potri.001G408700.1
Potri.001G408800.2
Potri.001G408900.1
Potri.001G409400.1
Potri.001G410300.1
Potri.001G410400.1
Potri.001G410500.3
Potri.001G410600.1
Potri.001G411800.1
Potri.001G412500.1
Potri.001G420200.2
Potri.001G420700.3
Potri.001G421500.1
Potri.001G422600.1
Potri.001G423700.1
Potri.001G424700.1
Potri.001G425800.2
Potri.001G436700.1
Potri.001G437900.1
Potri.001G439100.1
Potri.001G439200.1
Potri.001G439300.1
Potri.001G442000.6
Potri.001G442500.2
Potri.001G443000.1
Potri.001G448100.1
Potri.001G449100.3
Potri.001G449500.7
Potri.001G449800.1
Potri.001G450000.1
Potri.001G452100.1
Potri.001G454300.1
Potri.001G455500.1
Potri.001G455900.1
Potri.001G457000.1
Potri.001G458000.1
Potri.001G460300.1
Potri.001G460400.1
Potri.001G460500.1
Potri.001G461400.1
Potri.001G463400.1
Potri.001G464800.1
Potri.001G465800.2
Potri.001G472300.1
Potri.001G472800.2
Potri.002G001900.2
Potri.002G002000.1
Potri.002G002400.2
Potri.002G004500.2
Potri.002G005300.1
Potri.002G005800.1
Potri.002G006300.1
Potri.002G007000.1
Potri.002G009400.1
Potri.002G009600.2
Potri.002G010100.1
Potri.002G011800.1
Potri.002G012500.1
Potri.002G012900.1
Potri.002G013200.1
Potri.002G016300.1
Potri.002G016500.1
Potri.002G017200.3
Potri.002G017300.1
Potri.002G018300.5
Potri.002G018400.1
Potri.002G018500.1
Potri.002G019000.2
Potri.002G019300.2
Potri.002G019900.1
Potri.002G020100.1
Potri.002G020400.1
Potri.002G020500.2
Potri.002G020700.1
Potri.002G020800.1
Potri.002G021400.1
Potri.002G021400.2
Potri.002G022800.2
Potri.002G022900.1
Potri.002G023200.1
Potri.002G023600.1
Potri.002G024000.1
Potri.002G024300.1
Potri.002G024500.1
Potri.002G024700.1
Potri.002G024800.2
Potri.002G025200.3
Potri.002G025300.1
Potri.002G026900.1
Potri.002G027300.4
Potri.002G028300.1
Potri.002G030500.1
Potri.002G033500.1
Potri.002G036200.1
Potri.002G037100.1
Potri.002G037600.1
Potri.002G037700.1
Potri.002G039100.1
Potri.002G039800.1
Potri.002G040600.1
Potri.002G040700.1
Potri.002G041200.1
Potri.002G042200.1
Potri.002G042600.5
Potri.002G043500.1
Potri.002G044100.2
Potri.002G044900.1
Potri.002G045000.1
Potri.002G046000.1
Potri.002G046300.2
Potri.002G046700.1
Potri.002G047300.1
Potri.002G047500.1
Potri.002G048100.1
Potri.002G049500.1
Potri.002G049600.1
Potri.002G050800.1
Potri.002G052300.2
Potri.002G052600.1
Potri.002G052900.2
Potri.002G054100.2
Potri.002G054900.1
Potri.002G055000.2
Potri.002G055700.3
Potri.002G056000.1
Potri.002G057200.1
Potri.002G057900.1
Potri.002G058500.1
Potri.002G059100.2
Potri.002G059800.1
Potri.002G060100.1
Potri.002G060500.1
Potri.002G060900.1
Potri.002G063300.1
Potri.002G063400.3
Potri.002G064000.1
Potri.002G065200.1
Potri.002G065300.1
Potri.002G065400.1
Potri.002G065600.2
Potri.002G065800.1
Potri.002G067400.1
Potri.002G067500.1
Potri.002G067800.1
Potri.002G068200.2
Potri.002G068200.3
Potri.002G068400.1
Potri.002G068600.1
Potri.002G069400.1
Potri.002G069900.1
Potri.002G070100.1
Potri.002G070100.2
Potri.002G070200.2
Potri.002G070300.1
Potri.002G070700.1
Potri.002G071800.1
Potri.002G072100.2
Potri.002G072900.1
Potri.002G073400.2
Potri.002G074400.1
Potri.002G074700.7
Potri.002G074900.2
Potri.002G075400.1
Potri.002G076000.1
Potri.002G077100.3
Potri.002G077300.1
Potri.002G078400.1
Potri.002G079200.1
Potri.002G079400.1
Potri.002G079500.1
Potri.002G079900.1
Potri.002G080200.1
Potri.002G080900.1
Potri.002G081800.1
Potri.002G082200.1
Potri.002G082400.1
Potri.002G082500.1
Potri.002G083900.1
Potri.002G084000.1
Potri.002G084600.2
Potri.002G085700.1
Potri.002G086500.1
Potri.002G086900.1
Potri.002G087000.1
Potri.002G088100.1
Potri.002G088600.1
Potri.002G088900.1
Potri.002G089800.2
Potri.002G092100.1
Potri.002G092500.1
Potri.002G092900.1
Potri.002G094100.3
Potri.002G094200.1
Potri.002G094400.1
Potri.002G094600.1
Potri.002G094900.1
Potri.002G095800.1
Potri.002G097200.2
Potri.002G098000.2
Potri.002G098600.1
Potri.002G099000.2
Potri.002G099900.1
Potri.002G100500.1
Potri.002G100900.2
Potri.002G101500.3
Potri.002G101900.1
Potri.002G102200.1
Potri.002G102600.4
Potri.002G103100.2
Potri.002G103600.1
Potri.002G104400.1
Potri.002G104400.2
Potri.002G104600.1
Potri.002G105000.2
Potri.002G105300.1
Potri.002G105400.3
Potri.002G106600.1
Potri.002G106800.1
Potri.002G106900.1
Potri.002G107200.1
Potri.002G107300.1
Potri.002G107800.1
Potri.002G107900.1
Potri.002G108100.1
Potri.002G108500.1
Potri.002G109800.1
Potri.002G111700.1
Potri.002G112100.3
Potri.002G112600.1
Potri.002G113600.1
Potri.002G114000.1
Potri.002G114100.1
Potri.002G114400.1
Potri.002G114700.2
Potri.002G114800.1
Potri.002G115600.1
Potri.002G115900.1
Potri.002G116600.1
Potri.002G117600.1
Potri.002G117800.1
Potri.002G118700.1
Potri.002G118800.1
Potri.002G118900.1
Potri.002G119000.2
Potri.002G119700.1
Potri.002G120900.2
Potri.002G121900.1
Potri.002G122000.1
Potri.002G122300.1
Potri.002G122700.1
Potri.002G122900.1
Potri.002G123300.1
Potri.002G124100.1
Potri.002G124800.1
Potri.002G125200.6
Potri.002G125900.1
Potri.002G127100.3
Potri.002G128900.1
Potri.002G129300.2
Potri.002G129600.1
Potri.002G130300.2
Potri.002G130700.1
Potri.002G131700.1
Potri.002G132900.1
Potri.002G134100.2
Potri.002G135400.2
Potri.002G137700.2
Potri.002G138000.1
Potri.002G139800.1
Potri.002G140300.1
Potri.002G142400.1
Potri.002G142600.1
Potri.002G142700.1
Potri.002G144000.1
Potri.002G144200.1
Potri.002G147000.1
Potri.002G147100.1
Potri.002G148600.1
Potri.002G151700.1
Potri.002G153700.1
Potri.002G154600.4
Potri.002G155000.1
Potri.002G158100.1
Potri.002G158200.1
Potri.002G159500.1
Potri.002G159800.1
Potri.002G160000.1
Potri.002G162400.2
Potri.002G163400.2
Potri.002G163700.1
Potri.002G164400.2
Potri.002G165200.1
Potri.002G166400.1
Potri.002G166500.1
Potri.002G166500.2
Potri.002G168100.1
Potri.002G168200.1
Potri.002G168600.1
Potri.002G169800.1
Potri.002G169900.2
Potri.002G171700.1
Potri.002G172200.1
Potri.002G172600.1
Potri.002G173200.1
Potri.002G174300.1
Potri.002G174400.1
Potri.002G174400.2
Potri.002G175400.1
Potri.002G175600.1
Potri.002G176300.1
Potri.002G176400.1
Potri.002G177500.1
Potri.002G178000.1
Potri.002G178700.1
Potri.002G180400.1
Potri.002G180400.11
Potri.002G180800.4
Potri.002G181500.1
Potri.002G181600.1
Potri.002G182200.1
Potri.002G184200.2
Potri.002G184900.2
Potri.002G185100.1
Potri.002G185700.2
Potri.002G185900.1
Potri.002G186600.1
Potri.002G187500.5
Potri.002G187800.1
Potri.002G189200.1
Potri.002G189300.1
Potri.002G190700.2
Potri.002G191000.2
Potri.002G191100.1
Potri.002G191900.1
Potri.002G192600.1
Potri.002G193000.1
Potri.002G195200.1
Potri.002G195400.1
Potri.002G196900.1
Potri.002G197300.1
Potri.002G198000.1
Potri.002G200000.1
Potri.002G200200.1
Potri.002G201500.7
Potri.002G201600.1
Potri.002G202400.2
Potri.002G202500.1
Potri.002G203400.1
Potri.002G203500.1
Potri.002G204400.6
Potri.002G205500.1
Potri.002G205500.2
Potri.002G206700.1
Potri.002G207800.1
Potri.002G211100.1
Potri.002G211500.1
Potri.002G211600.1
Potri.002G211700.1
Potri.002G211800.1
Potri.002G213100.1
Potri.002G217900.1
Potri.002G219600.1
Potri.002G222700.1
Potri.002G222700.2
Potri.002G223000.1
Potri.002G223100.2
Potri.002G224000.1
Potri.002G224100.1
Potri.002G224200.1
Potri.002G224600.4
Potri.002G225100.1
Potri.002G226300.1
Potri.002G227800.1
Potri.002G228400.1
Potri.002G228400.3
Potri.002G229100.4
Potri.002G229400.1
Potri.002G230300.2
Potri.002G230600.1
Potri.002G231700.1
Potri.002G234600.2
Potri.002G235400.1
Potri.002G236400.1
Potri.002G236700.1
Potri.002G236800.2
Potri.002G238500.1
Potri.002G238800.1
Potri.002G238900.2
Potri.002G239700.1
Potri.002G240300.1
Potri.002G240700.1
Potri.002G241300.1
Potri.002G242100.2
Potri.002G242200.1
Potri.002G245400.1
Potri.002G247100.2
Potri.002G247700.1
Potri.002G248500.1
Potri.002G248600.1
Potri.002G249200.1
Potri.002G250100.1
Potri.002G250800.1
Potri.002G251200.1
Potri.002G251600.1
Potri.002G251800.2
Potri.002G254200.1
Potri.002G254300.1
Potri.002G254300.5
Potri.002G254800.1
Potri.002G255500.2
Potri.002G257300.1
Potri.002G260200.2
Potri.002G260300.2
Potri.002G262900.1
Potri.002G263500.1
Potri.002G263600.1
Potri.003G000900.2
Potri.003G003100.1
Potri.003G007000.1
Potri.003G011200.1
Potri.003G011300.1
Potri.003G011600.1
Potri.003G011900.1
Potri.003G013400.1
Potri.003G014500.1
Potri.003G015200.1
Potri.003G024200.1
Potri.003G029000.1
Potri.003G030000.1
Potri.003G030400.1
Potri.003G032500.1
Potri.003G034200.1
Potri.003G035900.1
Potri.003G039400.1
Potri.003G045000.1
Potri.003G045200.1
Potri.003G046600.3
Potri.003G046700.2
Potri.003G048900.2
Potri.003G049800.1
Potri.003G051400.1
Potri.003G053900.1
Potri.003G054500.1
Potri.003G054800.1
Potri.003G056900.1
Potri.003G057400.1
Potri.003G058800.1
Potri.003G058900.1
Potri.003G059200.1
Potri.003G059700.1
Potri.003G061200.1
Potri.003G061300.1
Potri.003G061800.2
Potri.003G062000.1
Potri.003G062300.1
Potri.003G062600.1
Potri.003G063200.4
Potri.003G063400.1
Potri.003G064600.1
Potri.003G065300.1
Potri.003G066200.1
Potri.003G066800.2
Potri.003G067600.3
Potri.003G067800.1
Potri.003G068000.2
Potri.003G068000.7
Potri.003G068700.1
Potri.003G068900.1
Potri.003G069300.2
Potri.003G070500.4
Potri.003G070800.1
Potri.003G071000.1
Potri.003G071300.1
Potri.003G071500.1
Potri.003G071700.2
Potri.003G072500.1
Potri.003G072600.2
Potri.003G072800.1
Potri.003G072900.1
Potri.003G073900.1
Potri.003G074200.2
Potri.003G074300.1
Potri.003G074700.1
Potri.003G075700.1
Potri.003G075800.1
Potri.003G076100.1
Potri.003G076700.1
Potri.003G076900.2
Potri.003G079700.2
Potri.003G079800.2
Potri.003G079800.3
Potri.003G080600.1
Potri.003G081800.1
Potri.003G082300.1
Potri.003G082700.2
Potri.003G085500.1
Potri.003G085600.2
Potri.003G085700.1
Potri.003G085800.1
Potri.003G085900.1
Potri.003G087000.1
Potri.003G087400.1
Potri.003G087500.3
Potri.003G088100.2
Potri.003G088300.2
Potri.003G088400.3
Potri.003G089500.1
Potri.003G089700.1
Potri.003G090100.2
Potri.003G090300.1
Potri.003G091300.1
Potri.003G091400.1
Potri.003G091800.1
Potri.003G092600.1
Potri.003G092800.1
Potri.003G093100.1
Potri.003G093200.1
Potri.003G093200.2
Potri.003G093700.4
Potri.003G094500.3
Potri.003G095700.1
Potri.003G096100.1
Potri.003G099000.1
Potri.003G100000.2
Potri.003G100100.1
Potri.003G101500.1
Potri.003G104500.1
Potri.003G105500.1
Potri.003G106400.2
Potri.003G107600.1
Potri.003G108300.1
Potri.003G109900.3
Potri.003G110100.3
Potri.003G110700.1
Potri.003G110900.1
Potri.003G111200.1
Potri.003G111400.1
Potri.003G111700.1
Potri.003G111900.1
Potri.003G112400.1
Potri.003G112400.2
Potri.003G112600.3
Potri.003G112800.2
Potri.003G113100.1
Potri.003G113900.2
Potri.003G115100.1
Potri.003G115700.1
Potri.003G115900.2
Potri.003G116500.2
Potri.003G116600.1
Potri.003G116700.1
Potri.003G117000.3
Potri.003G117100.1
Potri.003G119600.1
Potri.003G119700.2
Potri.003G120400.1
Potri.003G121100.1
Potri.003G121400.1
Potri.003G121800.1
Potri.003G122800.1
Potri.003G124000.1
Potri.003G124600.1
Potri.003G124800.1
Potri.003G125400.1
Potri.003G126500.1
Potri.003G129100.1
Potri.003G129600.1
Potri.003G131200.4
Potri.003G131300.1
Potri.003G131400.1
Potri.003G132300.1
Potri.003G132700.1
Potri.003G133200.1
Potri.003G133300.2
Potri.003G136100.1
Potri.003G136300.1
Potri.003G137400.2
Potri.003G138600.1
Potri.003G138800.1
Potri.003G139400.1
Potri.003G139400.5
Potri.003G140300.2
Potri.003G141300.1
Potri.003G142300.3
Potri.003G142400.1
Potri.003G144100.1
Potri.003G144200.1
Potri.003G144400.2
Potri.003G144400.3
Potri.003G144500.2
Potri.003G144700.1
Potri.003G146800.1
Potri.003G147800.1
Potri.003G148300.2
Potri.003G148700.1
Potri.003G149800.1
Potri.003G150600.1
Potri.003G150800.2
Potri.003G151000.1
Potri.003G151700.1
Potri.003G152400.1
Potri.003G153400.4
Potri.003G153800.2
Potri.003G154600.1
Potri.003G156200.1
Potri.003G156600.1
Potri.003G156900.1
Potri.003G157300.1
Potri.003G157800.2
Potri.003G157900.1
Potri.003G158500.1
Potri.003G159600.1
Potri.003G159800.2
Potri.003G160000.1
Potri.003G160300.1
Potri.003G160400.1
Potri.003G161100.1
Potri.003G162500.1
Potri.003G162600.1
Potri.003G164000.1
Potri.003G164700.1
Potri.003G164900.1
Potri.003G165000.3
Potri.003G165500.1
Potri.003G165600.1
Potri.003G165700.1
Potri.003G165800.1
Potri.003G165900.1
Potri.003G166200.1
Potri.003G166600.1
Potri.003G167100.1
Potri.003G168700.1
Potri.003G169100.1
Potri.003G169700.1
Potri.003G170500.1
Potri.003G171100.2
Potri.003G171500.2
Potri.003G172100.1
Potri.003G172100.2
Potri.003G174800.1
Potri.003G174800.2
Potri.003G174900.1
Potri.003G175900.1
Potri.003G177200.3
Potri.003G178000.2
Potri.003G178200.1
Potri.003G179800.1
Potri.003G179900.1
Potri.003G180700.2
Potri.003G181600.1
Potri.003G181700.1
Potri.003G182100.1
Potri.003G182200.2
Potri.003G182600.2
Potri.003G186100.1
Potri.003G187100.1
Potri.003G189700.2
Potri.003G190800.1
Potri.003G192200.1
Potri.003G192600.1
Potri.003G193200.1
Potri.003G193800.1
Potri.003G194700.1
Potri.003G195200.1
Potri.003G196100.2
Potri.003G196600.1
Potri.003G201000.2
Potri.003G201800.1
Potri.003G202100.1
Potri.003G203600.1
Potri.003G204100.1
Potri.003G204300.1
Potri.003G205500.4
Potri.003G205800.1
Potri.003G206500.2
Potri.003G210200.1
Potri.003G213700.1
Potri.003G214200.1
Potri.003G218400.1
Potri.003G218800.1
Potri.003G219700.1
Potri.003G221300.1
Potri.003G223200.2
Potri.003G223200.4
Potri.004G000300.1
Potri.004G001000.1
Potri.004G001800.1
Potri.004G003000.1
Potri.004G003900.1
Potri.004G005400.1
Potri.004G005900.2
Potri.004G007500.1
Potri.004G007700.1
Potri.004G008800.1
Potri.004G009600.1
Potri.004G010400.1
Potri.004G013500.1
Potri.004G013700.2
Potri.004G015100.1
Potri.004G015500.2
Potri.004G015900.1
Potri.004G017700.2
Potri.004G019200.1
Potri.004G019600.1
Potri.004G019900.1
Potri.004G020400.2
Potri.004G020500.2
Potri.004G024500.1
Potri.004G026000.1
Potri.004G027200.1
Potri.004G029100.1
Potri.004G029400.1
Potri.004G033100.1
Potri.004G033300.1
Potri.004G033500.2
Potri.004G033600.1
Potri.004G033600.3
Potri.004G033900.2
Potri.004G034100.4
Potri.004G035100.1
Potri.004G035100.2
Potri.004G035300.1
Potri.004G036400.3
Potri.004G037900.1
Potri.004G038000.1
Potri.004G038800.1
Potri.004G039100.1
Potri.004G042700.1
Potri.004G044300.1
Potri.004G044300.2
Potri.004G044900.1
Potri.004G046300.1
Potri.004G046700.1
Potri.004G047100.2
Potri.004G047500.1
Potri.004G047700.1
Potri.004G048300.1
Potri.004G049100.1
Potri.004G049600.1
Potri.004G049700.1
Potri.004G050300.1
Potri.004G052100.1
Potri.004G052400.1
Potri.004G052400.2
Potri.004G052600.1
Potri.004G055000.2
Potri.004G055500.1
Potri.004G056100.1
Potri.004G056900.1
Potri.004G057300.1
Potri.004G057900.1
Potri.004G059000.3
Potri.004G059600.2
Potri.004G060600.1
Potri.004G061700.1
Potri.004G061800.1
Potri.004G062400.1
Potri.004G064400.1
Potri.004G064400.4
Potri.004G065000.1
Potri.004G065400.1
Potri.004G067400.1
Potri.004G068000.1
Potri.004G069800.1
Potri.004G071900.1
Potri.004G072000.1
Potri.004G074300.4
Potri.004G075600.1
Potri.004G078800.1
Potri.004G079100.1
Potri.004G079200.4
Potri.004G080900.2
Potri.004G081700.1
Potri.004G082000.1
Potri.004G082200.2
Potri.004G082300.2
Potri.004G083200.1
Potri.004G083900.1
Potri.004G084000.1
Potri.004G084100.1
Potri.004G085100.1
Potri.004G085500.1
Potri.004G086100.1
Potri.004G087500.2
Potri.004G093600.2
Potri.004G094700.1
Potri.004G095200.1
Potri.004G095700.1
Potri.004G095700.2
Potri.004G098300.1
Potri.004G099800.1
Potri.004G100000.2
Potri.004G100100.1
Potri.004G102000.1
Potri.004G102000.4
Potri.004G105000.2
Potri.004G106800.4
Potri.004G107500.1
Potri.004G110000.1
Potri.004G111400.1
Potri.004G112700.1
Potri.004G112800.1
Potri.004G113700.1
Potri.004G114500.1
Potri.004G116100.1
Potri.004G117800.1
Potri.004G121900.1
Potri.004G126500.1
Potri.004G126700.1
Potri.004G129700.2
Potri.004G130200.1
Potri.004G131800.1
Potri.004G132000.1
Potri.004G132900.1
Potri.004G134700.3
Potri.004G137400.1
Potri.004G138000.1
Potri.004G138200.2
Potri.004G138900.4
Potri.004G140000.1
Potri.004G140100.1
Potri.004G140300.1
Potri.004G141200.1
Potri.004G142400.1
Potri.004G142900.1
Potri.004G144800.1
Potri.004G145300.1
Potri.004G148300.1
Potri.004G148400.1
Potri.004G148900.1
Potri.004G149000.1
Potri.004G151500.1
Potri.004G153700.1
Potri.004G155000.1
Potri.004G155300.1
Potri.004G155700.1
Potri.004G155700.2
Potri.004G155900.1
Potri.004G156000.4
Potri.004G156100.1
Potri.004G158200.1
Potri.004G158300.5
Potri.004G159400.1
Potri.004G160600.1
Potri.004G161200.2
Potri.004G161400.1
Potri.004G162600.2
Potri.004G162700.1
Potri.004G163300.1
Potri.004G163400.2
Potri.004G163800.1
Potri.004G164400.1
Potri.004G165500.1
Potri.004G173500.1
Potri.004G173800.3
Potri.004G173900.1
Potri.004G173900.2
Potri.004G174000.1
Potri.004G175400.2
Potri.004G175500.1
Potri.004G179100.1
Potri.004G180500.1
Potri.004G180900.2
Potri.004G181200.1
Potri.004G181700.1
Potri.004G181800.1
Potri.004G181900.1
Potri.004G182000.1
Potri.004G182100.1
Potri.004G182200.1
Potri.004G183500.2
Potri.004G184000.1
Potri.004G185100.1
Potri.004G186200.1
Potri.004G187100.1
Potri.004G187600.1
Potri.004G188300.1
Potri.004G189200.1
Potri.004G192300.1
Potri.004G192700.1
Potri.004G197400.1
Potri.004G198200.1
Potri.004G200300.1
Potri.004G206200.1
Potri.004G206600.1
Potri.004G207100.2
Potri.004G208500.1
Potri.004G209300.1
Potri.004G211400.2
Potri.004G211400.3
Potri.004G212100.3
Potri.004G212300.1
Potri.004G213300.1
Potri.004G213500.1
Potri.004G215100.1
Potri.004G215200.1
Potri.004G215600.1
Potri.004G216000.2
Potri.004G216100.1
Potri.004G216500.1
Potri.004G217100.1
Potri.004G217500.2
Potri.004G217600.1
Potri.004G223300.1
Potri.004G223500.1
Potri.004G230500.2
Potri.004G230800.2
Potri.004G230900.1
Potri.004G232300.1
Potri.004G232400.1
Potri.004G232800.1
Potri.004G233500.1
Potri.004G233700.1
Potri.004G235000.1
Potri.004G235300.2
Potri.004G235400.2
Potri.004G236100.2
Potri.005G000800.1
Potri.005G001900.1
Potri.005G003500.2
Potri.005G005400.2
Potri.005G006000.2
Potri.005G008900.2
Potri.005G012400.1
Potri.005G018000.1
Potri.005G018500.1
Potri.005G020100.2
Potri.005G021700.2
Potri.005G026200.1
Potri.005G027200.1
Potri.005G029900.1
Potri.005G033100.2
Potri.005G035700.1
Potri.005G036300.4
Potri.005G036800.2
Potri.005G037400.1
Potri.005G037900.1
Potri.005G038300.1
Potri.005G039800.1
Potri.005G040700.1
Potri.005G047000.1
Potri.005G051900.1
Potri.005G053200.1
Potri.005G053800.1
Potri.005G053900.3
Potri.005G055300.1
Potri.005G056700.1
Potri.005G057500.1
Potri.005G058300.1
Potri.005G060700.1
Potri.005G062700.2
Potri.005G063000.1
Potri.005G063300.4
Potri.005G063400.1
Potri.005G063700.1
Potri.005G064300.1
Potri.005G065600.1
Potri.005G065900.1
Potri.005G066200.1
Potri.005G067300.1
Potri.005G068500.1
Potri.005G068700.1
Potri.005G069500.1
Potri.005G071000.1
Potri.005G071500.1
Potri.005G071800.1
Potri.005G071900.4
Potri.005G072000.1
Potri.005G074100.2
Potri.005G074700.1
Potri.005G077200.1
Potri.005G077700.2
Potri.005G078300.1
Potri.005G078700.1
Potri.005G078700.2
Potri.005G079400.1
Potri.005G079600.1
Potri.005G079900.3
Potri.005G081200.1
Potri.005G082000.4
Potri.005G082300.1
Potri.005G083000.1
Potri.005G083500.3
Potri.005G083800.1
Potri.005G084400.1
Potri.005G084500.1
Potri.005G084700.1
Potri.005G086600.1
Potri.005G086700.2
Potri.005G087200.1
Potri.005G089900.1
Potri.005G090000.1
Potri.005G092600.1
Potri.005G093200.1
Potri.005G095200.2
Potri.005G095600.1
Potri.005G096400.1
Potri.005G097700.1
Potri.005G098000.2
Potri.005G098200.1
Potri.005G098200.2
Potri.005G098300.1
Potri.005G099300.12
Potri.005G099400.2
Potri.005G102700.4
Potri.005G103200.1
Potri.005G104800.2
Potri.005G105100.1
Potri.005G107900.1
Potri.005G108700.2
Potri.005G108900.1
Potri.005G109200.1
Potri.005G110200.1
Potri.005G110400.1
Potri.005G111200.2
Potri.005G111900.1
Potri.005G112000.1
Potri.005G112200.1
Potri.005G112300.1
Potri.005G113100.1
Potri.005G113600.1
Potri.005G114500.1
Potri.005G114700.2
Potri.005G114800.1
Potri.005G116800.3
Potri.005G117300.2
Potri.005G122500.1
Potri.005G123900.2
Potri.005G125800.1
Potri.005G127000.1
Potri.005G129200.1
Potri.005G130500.1
Potri.005G131200.2
Potri.005G131600.1
Potri.005G134200.1
Potri.005G134400.1
Potri.005G134500.1
Potri.005G134600.1
Potri.005G135600.1
Potri.005G136200.1
Potri.005G136500.1
Potri.005G137400.7
Potri.005G137500.1
Potri.005G139200.1
Potri.005G139400.2
Potri.005G140700.2
Potri.005G140900.1
Potri.005G141200.1
Potri.005G141300.1
Potri.005G141400.1
Potri.005G142300.1
Potri.005G142900.1
Potri.005G143200.2
Potri.005G143900.1
Potri.005G145500.1
Potri.005G145800.1
Potri.005G146000.3
Potri.005G146100.1
Potri.005G148300.1
Potri.005G148400.2
Potri.005G150700.1
Potri.005G150800.2
Potri.005G152500.4
Potri.005G155400.1
Potri.005G156700.1
Potri.005G156800.1
Potri.005G157300.1
Potri.005G157800.1
Potri.005G158400.1
Potri.005G160300.1
Potri.005G160700.1
Potri.005G161000.1
Potri.005G161000.3
Potri.005G161500.2
Potri.005G161500.3
Potri.005G163900.2
Potri.005G166000.1
Potri.005G166100.1
Potri.005G166300.1
Potri.005G166400.1
Potri.005G166500.1
Potri.005G166700.1
Potri.005G167300.1
Potri.005G167700.1
Potri.005G168000.2
Potri.005G168600.5
Potri.005G168800.2
Potri.005G168900.1
Potri.005G170000.1
Potri.005G172400.1
Potri.005G172800.1
Potri.005G174100.1
Potri.005G174300.1
Potri.005G174900.3
Potri.005G178000.1
Potri.005G181200.1
Potri.005G181500.1
Potri.005G181600.1
Potri.005G181800.1
Potri.005G182800.3
Potri.005G184100.1
Potri.005G184900.1
Potri.005G186500.1
Potri.005G187300.1
Potri.005G187300.2
Potri.005G188000.2
Potri.005G189000.2
Potri.005G189300.1
Potri.005G189800.1
Potri.005G189900.1
Potri.005G190000.1
Potri.005G190100.1
Potri.005G191400.3
Potri.005G191900.1
Potri.005G192600.1
Potri.005G195000.1
Potri.005G195600.1
Potri.005G195700.1
Potri.005G196400.3
Potri.005G197000.1
Potri.005G197500.2
Potri.005G197500.3
Potri.005G198000.1
Potri.005G198500.1
Potri.005G200400.1
Potri.005G200500.2
Potri.005G201900.1
Potri.005G202000.3
Potri.005G202200.1
Potri.005G202300.1
Potri.005G203100.1
Potri.005G203200.1
Potri.005G203300.1
Potri.005G203900.1
Potri.005G204700.1
Potri.005G205400.1
Potri.005G205700.1
Potri.005G205800.1
Potri.005G205800.2
Potri.005G205900.1
Potri.005G206000.1
Potri.005G208800.1
Potri.005G209100.1
Potri.005G209700.1
Potri.005G210100.1
Potri.005G210200.1
Potri.005G210300.3
Potri.005G210400.1
Potri.005G211300.1
Potri.005G211500.4
Potri.005G212500.2
Potri.005G213400.1
Potri.005G213500.1
Potri.005G214900.1
Potri.005G215000.1
Potri.005G215100.1
Potri.005G215700.1
Potri.005G216200.1
Potri.005G216300.1
Potri.005G216700.1
Potri.005G217100.1
Potri.005G218200.1
Potri.005G218300.2
Potri.005G218500.1
Potri.005G219500.1
Potri.005G220200.1
Potri.005G220300.1
Potri.005G220800.1
Potri.005G221000.1
Potri.005G221500.1
Potri.005G222300.1
Potri.005G223300.1
Potri.005G223500.1
Potri.005G224100.1
Potri.005G225500.1
Potri.005G227600.1
Potri.005G228000.2
Potri.005G228100.1
Potri.005G228500.2
Potri.005G229700.2
Potri.005G229800.1
Potri.005G230100.2
Potri.005G230700.1
Potri.005G232300.1
Potri.005G233600.3
Potri.005G233700.1
Potri.005G235000.2
Potri.005G235200.2
Potri.005G235500.1
Potri.005G236700.1
Potri.005G236800.1
Potri.005G237100.1
Potri.005G237200.1
Potri.005G237700.1
Potri.005G238300.2
Potri.005G238700.1
Potri.005G238800.1
Potri.005G239200.1
Potri.005G240300.2
Potri.005G240600.1
Potri.005G241200.1
Potri.005G241500.1
Potri.005G241500.2
Potri.005G242500.1
Potri.005G242700.7
Potri.005G244600.1
Potri.005G246700.1
Potri.005G247100.1
Potri.005G248100.1
Potri.005G248900.1
Potri.005G248900.3
Potri.005G249500.1
Potri.005G251300.2
Potri.005G251500.1
Potri.005G252600.6
Potri.005G256100.1
Potri.005G256300.1
Potri.005G256700.2
Potri.005G257100.4
Potri.005G257200.1
Potri.005G258700.2
Potri.005G258900.1
Potri.005G259000.1
Potri.005G259100.1
Potri.005G259300.1
Potri.006G002200.1
Potri.006G003500.1
Potri.006G003600.1
Potri.006G003800.2
Potri.006G004300.10
Potri.006G005500.2
Potri.006G006100.4
Potri.006G006100.6
Potri.006G006400.1
Potri.006G007300.1
Potri.006G008000.1
Potri.006G008200.3
Potri.006G009400.1
Potri.006G010200.1
Potri.006G013900.1
Potri.006G015100.1
Potri.006G019500.3
Potri.006G020300.1
Potri.006G022500.1
Potri.006G023000.1
Potri.006G023700.1
Potri.006G026600.1
Potri.006G028600.2
Potri.006G030200.1
Potri.006G034000.1
Potri.006G034900.2
Potri.006G035300.1
Potri.006G035500.2
Potri.006G036000.1
Potri.006G036200.1
Potri.006G036500.1
Potri.006G036800.4
Potri.006G037200.1
Potri.006G037800.1
Potri.006G038400.4
Potri.006G038700.1
Potri.006G041100.1
Potri.006G042500.1
Potri.006G043400.1
Potri.006G043700.1
Potri.006G047300.1
Potri.006G048100.1
Potri.006G050800.1
Potri.006G050900.2
Potri.006G052900.1
Potri.006G053400.1
Potri.006G053500.2
Potri.006G053700.1
Potri.006G055900.1
Potri.006G057500.1
Potri.006G058600.1
Potri.006G058800.1
Potri.006G058800.2
Potri.006G058900.2
Potri.006G060000.1
Potri.006G060100.3
Potri.006G060700.1
Potri.006G061300.2
Potri.006G061500.1
Potri.006G065200.1
Potri.006G065900.1
Potri.006G066100.2
Potri.006G066800.1
Potri.006G067300.1
Potri.006G068500.2
Potri.006G071200.1
Potri.006G071600.1
Potri.006G072300.1
Potri.006G072400.1
Potri.006G072500.1
Potri.006G073400.1
Potri.006G074900.2
Potri.006G075200.1
Potri.006G076500.1
Potri.006G083200.2
Potri.006G083400.1
Potri.006G084200.1
Potri.006G085000.2
Potri.006G085200.1
Potri.006G086000.1
Potri.006G086000.2
Potri.006G086100.1
Potri.006G086600.2
Potri.006G086900.1
Potri.006G087500.1
Potri.006G088600.1
Potri.006G089700.1
Potri.006G092300.1
Potri.006G092600.2
Potri.006G092900.1
Potri.006G093600.1
Potri.006G094900.2
Potri.006G096500.1
Potri.006G097500.1
Potri.006G098300.1
Potri.006G098300.4
Potri.006G098700.1
Potri.006G100500.1
Potri.006G103200.1
Potri.006G104100.1
Potri.006G105100.1
Potri.006G105900.1
Potri.006G106300.1
Potri.006G106400.2
Potri.006G106900.1
Potri.006G107100.1
Potri.006G107900.2
Potri.006G108100.1
Potri.006G108200.1
Potri.006G109100.1
Potri.006G110000.1
Potri.006G110400.2
Potri.006G110900.2
Potri.006G111400.2
Potri.006G113400.1
Potri.006G114200.1
Potri.006G115000.1
Potri.006G115300.1
Potri.006G116900.3
Potri.006G116900.6
Potri.006G117200.1
Potri.006G117700.1
Potri.006G117900.5
Potri.006G118400.1
Potri.006G118700.1
Potri.006G119500.1
Potri.006G121400.1
Potri.006G121700.1
Potri.006G122000.1
Potri.006G122900.1
Potri.006G123400.1
Potri.006G124800.1
Potri.006G124900.1
Potri.006G125600.1
Potri.006G126200.2
Potri.006G127300.1
Potri.006G127400.1
Potri.006G128500.1
Potri.006G129800.1
Potri.006G132900.1
Potri.006G133300.1
Potri.006G134200.6
Potri.006G134500.1
Potri.006G135100.1
Potri.006G135100.2
Potri.006G136500.2
Potri.006G136700.1
Potri.006G137000.1
Potri.006G137200.1
Potri.006G137500.5
Potri.006G138400.1
Potri.006G138800.1
Potri.006G139200.1
Potri.006G139400.4
Potri.006G140900.1
Potri.006G141400.1
Potri.006G142600.1
Potri.006G143000.2
Potri.006G143800.2
Potri.006G144500.3
Potri.006G144900.2
Potri.006G147700.1
Potri.006G148800.1
Potri.006G149200.1
Potri.006G151300.1
Potri.006G151600.2
Potri.006G152500.1
Potri.006G153600.1
Potri.006G154400.3
Potri.006G155200.1
Potri.006G156200.2
Potri.006G158800.1
Potri.006G162300.1
Potri.006G163400.1
Potri.006G163500.1
Potri.006G165600.1
Potri.006G166600.1
Potri.006G167200.1
Potri.006G167700.1
Potri.006G167700.2
Potri.006G168900.1
Potri.006G170900.1
Potri.006G171400.6
Potri.006G173700.2
Potri.006G174600.1
Potri.006G174900.1
Potri.006G175200.1
Potri.006G176100.1
Potri.006G176700.2
Potri.006G177000.1
Potri.006G177500.1
Potri.006G178500.1
Potri.006G178900.1
Potri.006G179000.1
Potri.006G183200.1
Potri.006G186300.1
Potri.006G186600.2
Potri.006G186900.2
Potri.006G187800.1
Potri.006G188400.1
Potri.006G189600.1
Potri.006G190000.2
Potri.006G190500.1
Potri.006G191900.1
Potri.006G192900.2
Potri.006G193500.1
Potri.006G193700.1
Potri.006G193900.3
Potri.006G195000.2
Potri.006G195000.7
Potri.006G195100.1
Potri.006G195100.2
Potri.006G195300.1
Potri.006G196300.1
Potri.006G196900.2
Potri.006G198800.1
Potri.006G199200.1
Potri.006G199400.1
Potri.006G199500.11
Potri.006G199500.3
Potri.006G199500.8
Potri.006G200200.2
Potri.006G201100.2
Potri.006G202600.1
Potri.006G202700.1
Potri.006G203000.3
Potri.006G203000.6
Potri.006G204400.1
Potri.006G206000.1
Potri.006G207900.1
Potri.006G207900.2
Potri.006G208300.1
Potri.006G208300.2
Potri.006G209000.1
Potri.006G210600.1
Potri.006G211000.1
Potri.006G212900.1
Potri.006G213500.1
Potri.006G214300.1
Potri.006G214700.1
Potri.006G217500.1
Potri.006G217900.1
Potri.006G218500.1
Potri.006G218500.2
Potri.006G218900.8
Potri.006G219500.3
Potri.006G221000.1
Potri.006G221700.4
Potri.006G221800.2
Potri.006G221900.4
Potri.006G222200.2
Potri.006G222300.1
Potri.006G222500.1
Potri.006G222700.1
Potri.006G222800.3
Potri.006G223700.1
Potri.006G224100.1
Potri.006G225100.1
Potri.006G225200.6
Potri.006G226900.1
Potri.006G229200.2
Potri.006G230600.1
Potri.006G230700.2
Potri.006G230800.2
Potri.006G231500.1
Potri.006G232100.2
Potri.006G232600.1
Potri.006G232700.1
Potri.006G233300.1
Potri.006G233900.1
Potri.006G234200.2
Potri.006G234300.1
Potri.006G234300.2
Potri.006G235500.1
Potri.006G236200.1
Potri.006G236500.1
Potri.006G236800.1
Potri.006G236900.1
Potri.006G237200.1
Potri.006G237400.1
Potri.006G237500.2
Potri.006G237600.1
Potri.006G237700.2
Potri.006G238500.1
Potri.006G239700.2
Potri.006G240000.1
Potri.006G240500.1
Potri.006G242700.1
Potri.006G243300.2
Potri.006G247700.1
Potri.006G248300.1
Potri.006G249500.1
Potri.006G251800.1
Potri.006G252200.1
Potri.006G252600.1
Potri.006G253100.1
Potri.006G254700.2
Potri.006G254900.2
Potri.006G255600.1
Potri.006G255800.2
Potri.006G255900.1
Potri.006G256500.1
Potri.006G257900.1
Potri.006G259400.4
Potri.006G259800.1
Potri.006G260000.1
Potri.006G260900.1
Potri.006G261200.1
Potri.006G262100.2
Potri.006G263000.1
Potri.006G263600.1
Potri.006G266000.1
[truncated: 2,478 more rows]

## Sheet: Supplementary Table S6
List of genes targeted by PtrBLH
Potri.001G001600.1
Potri.001G017700.1
Potri.001G018300.1
Potri.001G023500.1
Potri.001G029500.1
Potri.001G043000.4
Potri.001G048200.1
Potri.001G053400.1
Potri.001G058300.1
Potri.001G062200.1
Potri.001G062500.1
Potri.001G069100.1
Potri.001G070900.1
Potri.001G077400.5
Potri.001G083900.1
Potri.001G086100.1
Potri.001G092400.1
Potri.001G093600.1
Potri.001G094800.1
Potri.001G099100.2
Potri.001G102500.1
Potri.001G112300.3
Potri.001G113100.1
Potri.001G114800.4
Potri.001G117600.1
Potri.001G121600.1
Potri.001G123000.1
Potri.001G124000.2
Potri.001G137200.1
Potri.001G141600.1
Potri.001G142800.1
Potri.001G143000.1
Potri.001G152400.1
Potri.001G153700.1
Potri.001G155100.1
Potri.001G160600.1
Potri.001G162900.1
Potri.001G176900.1
Potri.001G177900.1
Potri.001G180700.1
Potri.001G190200.1
Potri.001G190800.4
Potri.001G192000.1
Potri.001G193400.4
Potri.001G195000.1
Potri.001G197200.3
Potri.001G202300.1
Potri.001G206600.1
Potri.001G208000.1
Potri.001G211500.1
Potri.001G214700.7
Potri.001G216000.1
Potri.001G216400.1
Potri.001G226900.1
Potri.001G233700.1
Potri.001G235800.1
Potri.001G240900.1
Potri.001G256500.2
Potri.001G260600.1
Potri.001G270600.1
Potri.001G270800.1
Potri.001G275600.1
Potri.001G276700.1
Potri.001G279200.1
Potri.001G288100.1
Potri.001G292200.1
Potri.001G297600.1
Potri.001G298300.1
Potri.001G301800.1
Potri.001G309000.1
Potri.001G313000.1
Potri.001G314400.1
Potri.001G316400.4
Potri.001G317200.1
Potri.001G318200.1
Potri.001G325700.1
Potri.001G326300.1
Potri.001G330900.1
Potri.001G345300.1
Potri.001G346200.1
Potri.001G346800.1
Potri.001G347700.1
Potri.001G351100.1
Potri.001G357000.2
Potri.001G359000.1
Potri.001G360200.2
Potri.001G366500.1
Potri.001G373100.1
Potri.001G380800.1
Potri.001G383000.3
Potri.001G383600.1
Potri.001G388600.1
Potri.001G390800.2
Potri.001G391400.5
Potri.001G393200.2
Potri.001G397200.1
Potri.001G400300.4
Potri.001G405100.1
Potri.001G408400.1
Potri.001G408800.2
Potri.001G411800.1
Potri.001G412500.1
Potri.001G460500.1
Potri.001G464800.1
Potri.002G019900.1
Potri.002G022800.1
Potri.002G026900.1
Potri.002G028300.2
Potri.002G045000.1
Potri.002G047500.1
Potri.002G052600.1
Potri.002G054100.3
Potri.002G055700.3
Potri.002G056000.1
Potri.002G060900.1
Potri.002G063400.3
Potri.002G065400.1
Potri.002G067500.1
Potri.002G068400.1
Potri.002G070200.3
Potri.002G070700.1
Potri.002G072900.1
Potri.002G074700.7
Potri.002G074900.2
Potri.002G075400.3
Potri.002G076000.1
Potri.002G077100.3
Potri.002G079200.1
Potri.002G079500.1
Potri.002G080200.1
Potri.002G082400.1
Potri.002G083900.1
Potri.002G085700.1
Potri.002G087000.1
Potri.002G088900.1
Potri.002G092100.1
Potri.002G094600.1
Potri.002G095800.1
Potri.002G098000.2
Potri.002G100500.1
Potri.002G103100.2
Potri.002G105300.1
Potri.002G106600.1
Potri.002G114000.2
Potri.002G114800.1
Potri.002G120900.2
Potri.002G122000.1
Potri.002G122300.1
Potri.002G124100.1
Potri.002G131700.1
Potri.002G132900.1
Potri.002G133500.1
Potri.002G140300.1
Potri.002G147100.1
Potri.002G151700.2
Potri.002G158100.1
Potri.002G159800.2
Potri.002G162400.3
Potri.002G163400.1
Potri.002G166500.2
Potri.002G172200.1
Potri.002G174400.1
Potri.002G175400.1
Potri.002G176300.2
Potri.002G178000.1
Potri.002G182200.1
Potri.002G185100.1
Potri.002G187400.1
Potri.002G189200.1
Potri.002G191100.1
Potri.002G195200.1
Potri.002G197300.1
Potri.002G200000.1
Potri.002G201600.1
Potri.002G203400.1
Potri.002G206700.1
Potri.002G207800.1
Potri.002G211500.1
Potri.002G211600.1
Potri.002G211700.1
Potri.002G224600.3
Potri.002G225100.1
Potri.002G229100.2
Potri.002G229400.1
Potri.002G241300.1
Potri.002G250100.1
Potri.002G254200.1
Potri.002G260200.2
Potri.002G262900.1
Potri.002G263500.1
Potri.003G000900.1
Potri.003G003100.1
Potri.003G011200.1
Potri.003G011600.1
Potri.003G011900.1
Potri.003G030400.1
Potri.003G045200.1
Potri.003G051400.1
Potri.003G058800.1
Potri.003G058900.1
Potri.003G063200.4
Potri.003G063400.1
Potri.003G065300.1
Potri.003G069300.3
Potri.003G071000.1
Potri.003G072500.1
Potri.003G072800.1
Potri.003G072900.1
Potri.003G073900.1
Potri.003G074300.1
Potri.003G076700.1
Potri.003G076900.2
Potri.003G080600.1
Potri.003G082700.1
Potri.003G085700.1
Potri.003G087400.1
Potri.003G092600.1
Potri.003G096100.2
Potri.003G100000.2
Potri.003G104500.1
Potri.003G109900.3
Potri.003G112600.1
Potri.003G120400.1
Potri.003G122800.1
Potri.003G129100.1
Potri.003G136300.1
Potri.003G138600.1
Potri.003G141300.1
Potri.003G144100.1
Potri.003G147800.1
Potri.003G148700.1
Potri.003G149800.1
Potri.003G152400.1
Potri.003G153800.2
Potri.003G162500.1
Potri.003G164000.1
Potri.003G165000.3
Potri.003G165500.1
Potri.003G169700.1
Potri.003G177200.3
Potri.003G179900.1
Potri.003G190800.1
Potri.003G193200.1
Potri.003G202100.1
Potri.003G205800.1
Potri.004G000300.1
Potri.004G001000.1
Potri.004G001800.1
Potri.004G015500.3
Potri.004G019600.1
Potri.004G024500.1
Potri.004G026000.1
Potri.004G033600.1
Potri.004G044700.1
Potri.004G046700.1
Potri.004G052600.1
Potri.004G057900.1
Potri.004G068000.1
Potri.004G069800.1
Potri.004G074300.5
Potri.004G075600.1
Potri.004G083900.1
Potri.004G094700.1
Potri.004G095200.1
Potri.004G100000.2
Potri.004G102000.3
Potri.004G107500.1
Potri.004G113700.1
Potri.004G114500.1
Potri.004G121900.1
Potri.004G126700.1
Potri.004G128000.1
Potri.004G134700.3
Potri.004G138900.3
Potri.004G140100.1
Potri.004G142400.1
Potri.004G151500.1
Potri.004G155000.1
Potri.004G158300.5
Potri.004G173500.1
Potri.004G181700.1
Potri.004G188300.1
Potri.004G189200.1
Potri.004G197400.1
Potri.004G206200.1
Potri.004G206600.1
Potri.004G209300.1
Potri.004G211400.1
Potri.004G217500.2
Potri.004G232400.1
Potri.004G235300.3
Potri.004G236100.2
Potri.005G008900.2
Potri.005G033100.2
Potri.005G047000.1
Potri.005G063400.1
Potri.005G063700.1
Potri.005G065600.1
Potri.005G065900.1
Potri.005G066200.1
Potri.005G071900.4
Potri.005G074700.1
Potri.005G078300.2
Potri.005G079600.1
Potri.005G079900.4
Potri.005G083800.1
Potri.005G084400.1
Potri.005G092600.1
Potri.005G095600.1
Potri.005G103200.1
Potri.005G108700.1
Potri.005G111200.1
Potri.005G127000.2
Potri.005G129200.1
Potri.005G130500.1
Potri.005G133100.1
Potri.005G139400.2
Potri.005G141200.1
Potri.005G145800.1
Potri.005G146000.1
Potri.005G148400.1
Potri.005G150700.1
Potri.005G161500.2
Potri.005G163900.2
Potri.005G166300.1
Potri.005G166400.1
Potri.005G166500.1
Potri.005G167700.1
Potri.005G168000.1
Potri.005G168800.2
Potri.005G168900.1
Potri.005G172400.1
Potri.005G174600.1
Potri.005G178000.1
Potri.005G181200.1
Potri.005G181500.1
Potri.005G187300.1
Potri.005G188000.4
Potri.005G189000.1
Potri.005G198500.1
Potri.005G203900.1
Potri.005G205700.1
Potri.005G205800.2
Potri.005G210100.1
Potri.005G212500.2
Potri.005G215000.1
Potri.005G217100.1
Potri.005G218200.1
Potri.005G220800.1
Potri.005G229700.3
Potri.005G232300.1
Potri.005G233600.3
Potri.005G235200.3
Potri.005G238300.1
Potri.005G238700.1
Potri.005G247100.1
Potri.005G248100.1
Potri.005G257200.1
Potri.005G259300.1
Potri.006G002200.1
Potri.006G004300.10
Potri.006G022500.1
Potri.006G023000.1
Potri.006G023700.1
Potri.006G031900.1
Potri.006G036800.4
Potri.006G038400.4
Potri.006G043400.1
Potri.006G050900.2
Potri.006G053400.1
Potri.006G057500.1
Potri.006G060600.1
Potri.006G065200.1
Potri.006G086000.3
Potri.006G093600.1
Potri.006G104100.1
Potri.006G106400.1
Potri.006G106900.1
Potri.006G107100.1
Potri.006G115300.1
Potri.006G116900.4
Potri.006G117200.1
Potri.006G126200.2
Potri.006G134200.6
Potri.006G135100.1
Potri.006G135100.2
Potri.006G136500.1
Potri.006G137500.2
Potri.006G138400.1
Potri.006G144900.2
Potri.006G148800.1
Potri.006G149200.1
Potri.006G153600.1
Potri.006G155200.1
Potri.006G156200.2
Potri.006G163400.1
Potri.006G166600.1
Potri.006G174600.1
Potri.006G174900.1
Potri.006G178900.1
Potri.006G186600.2
Potri.006G186900.1
Potri.006G190500.1
Potri.006G193700.2
Potri.006G196300.1
Potri.006G200200.2
Potri.006G202600.1
Potri.006G203000.3
Potri.006G213500.1
Potri.006G217500.1
Potri.006G221900.6
Potri.006G222300.1
Potri.006G224100.1
Potri.006G232600.2
Potri.006G233900.1
Potri.006G237400.1
Potri.006G254700.2
Potri.006G255600.1
Potri.006G255800.2
Potri.006G259400.4
Potri.006G261200.1
Potri.006G268400.1
Potri.006G275000.2
Potri.006G277000.1
Potri.007G011600.2
Potri.007G014400.2
Potri.007G014700.1
Potri.007G021300.1
Potri.007G026500.3
Potri.007G028700.1
Potri.007G030400.1
Potri.007G031000.3
Potri.007G040300.1
Potri.007G041400.1
Potri.007G048800.1
Potri.007G049900.1
Potri.007G053300.2
Potri.007G054400.1
Potri.007G055400.1
Potri.007G056700.2
Potri.007G057800.1
Potri.007G058200.1
Potri.007G058400.2
Potri.007G065400.1
Potri.007G071400.1
Potri.007G078000.1
Potri.007G080900.5
Potri.007G081200.2
Potri.007G090600.1
Potri.007G091300.1
Potri.007G097100.2
Potri.007G098800.1
Potri.007G101900.1
Potri.007G105800.1
Potri.007G121000.1
Potri.007G143700.1
Potri.007G144400.1
Potri.008G005000.1
Potri.008G006600.1
Potri.008G007500.2
Potri.008G025700.1
Potri.008G028200.1
Potri.008G028800.1
Potri.008G031200.3
Potri.008G032500.1
Potri.008G041200.1
Potri.008G045300.3
Potri.008G047800.1
Potri.008G057800.1
Potri.008G061300.1
Potri.008G062600.1
Potri.008G069000.2
Potri.008G071200.1
Potri.008G073800.1
Potri.008G078300.1
Potri.008G084100.3
Potri.008G085300.1
Potri.008G088300.1
Potri.008G090400.1
Potri.008G092800.1
Potri.008G093500.1
Potri.008G097900.1
Potri.008G098600.3
Potri.008G099800.1
Potri.008G100200.2
Potri.008G103400.2
Potri.008G103500.3
Potri.008G105300.2
Potri.008G112200.1
Potri.008G117500.1
Potri.008G129400.3
Potri.008G129600.1
Potri.008G138400.1
Potri.008G145300.2
Potri.008G158700.1
Potri.008G161100.1
Potri.008G164900.1
Potri.008G172000.1
Potri.008G181800.1
Potri.008G189100.3
Potri.008G202200.1
Potri.008G203900.1
Potri.008G211100.2
Potri.008G214100.3
Potri.008G214500.1
Potri.008G214600.1
Potri.008G220100.2
Potri.008G221900.1
Potri.009G004900.1
Potri.009G007600.1
Potri.009G009500.2
Potri.009G016300.1
Potri.009G017100.2
Potri.009G019200.3
Potri.009G027700.1
Potri.009G029600.1
Potri.009G034100.1
Potri.009G035400.1
Potri.009G037300.1
Potri.009G043900.1
Potri.009G048700.1
Potri.009G060300.1
Potri.009G062200.1
Potri.009G067700.2
Potri.009G070300.1
Potri.009G073100.1
Potri.009G079300.1
Potri.009G084000.1
Potri.009G086700.3
Potri.009G090700.2
Potri.009G094500.1
Potri.009G095400.1
Potri.009G095500.1
Potri.009G096000.1
Potri.009G097800.2
Potri.009G106100.2
Potri.009G132000.1
Potri.009G135600.1
Potri.009G143300.1
Potri.009G146500.3
Potri.009G149200.1
Potri.009G149800.1
Potri.009G153000.1
Potri.009G160300.2
Potri.009G166100.2
Potri.009G167500.3
Potri.009G167800.1
Potri.009G170600.1
Potri.009G170700.1
Potri.010G004200.1
Potri.010G006800.1
Potri.010G013100.1
Potri.010G016500.1
Potri.010G020500.1
Potri.010G021100.1
Potri.010G023100.2
Potri.010G026700.2
Potri.010G032700.1
Potri.010G033600.1
Potri.010G034100.1
Potri.010G041900.1
Potri.010G042200.2
Potri.010G043500.1
Potri.010G051400.3
Potri.010G056800.2
Potri.010G072700.1
Potri.010G073600.2
Potri.010G074300.1
Potri.010G080300.1
Potri.010G081300.1
Potri.010G081700.1
Potri.010G082200.1
Potri.010G083300.2
Potri.010G085200.2
Potri.010G087400.1
Potri.010G088400.1
Potri.010G089400.2
Potri.010G090700.1
Potri.010G095500.1
Potri.010G100300.1
Potri.010G100700.1
Potri.010G102800.1
Potri.010G103100.1
Potri.010G106700.1
Potri.010G109200.1
Potri.010G109200.2
Potri.010G112600.2
Potri.010G115200.1
Potri.010G120800.1
Potri.010G125900.1
Potri.010G128200.1
Potri.010G131500.1
Potri.010G162000.1
Potri.010G163800.1
Potri.010G165300.3
Potri.010G167300.1
Potri.010G169300.1
Potri.010G177100.3
Potri.010G186300.1
Potri.010G187000.1
Potri.010G197400.3
Potri.010G202300.1
Potri.010G213400.1
Potri.010G221400.1
Potri.010G232700.1
Potri.010G240800.1
Potri.010G246900.1
Potri.010G248400.1
Potri.010G251800.1
Potri.011G006800.2
Potri.011G020300.2
Potri.011G041500.1
Potri.011G045900.4
Potri.011G049600.1
Potri.011G053700.1
Potri.011G053900.1
Potri.011G054400.1
Potri.011G058800.1
Potri.011G061700.1
Potri.011G061900.1
Potri.011G062600.1
Potri.011G063000.1
Potri.011G066500.1
Potri.011G070800.1
Potri.011G071400.1
Potri.011G071800.2
Potri.011G074300.1
Potri.011G075000.1
Potri.011G077900.1
Potri.011G079300.1
Potri.011G082500.1
Potri.011G084900.1
Potri.011G090200.1
Potri.011G090900.1
Potri.011G094400.1
Potri.011G098900.1
Potri.011G102500.1
Potri.011G109800.1
Potri.011G110500.1
Potri.011G112300.1
Potri.011G115900.1
Potri.011G118200.3
Potri.011G122100.1
Potri.011G127000.1
Potri.011G129700.1
Potri.011G137300.1
Potri.011G139400.1
Potri.011G140600.1
Potri.011G144400.2
Potri.011G157100.1
Potri.011G158700.1
Potri.011G165700.1
Potri.011G166500.1
Potri.012G000400.1
Potri.012G000600.1
Potri.012G011800.1
Potri.012G018700.1
Potri.012G020800.1
Potri.012G031200.1
Potri.012G031700.1
Potri.012G061300.2
Potri.012G062300.1
Potri.012G062500.1
Potri.012G075600.1
Potri.012G076000.1
Potri.012G076400.1
Potri.012G084600.2
Potri.012G085600.1
Potri.012G086500.1
Potri.012G102200.4
Potri.012G103000.1
Potri.012G103900.1
Potri.012G105400.2
Potri.012G117100.2
Potri.012G129300.1
Potri.012G144500.2
Potri.012G145600.1
Potri.013G003000.2
Potri.013G025700.1
Potri.013G033000.1
Potri.013G037200.1
Potri.013G041600.1
Potri.013G052600.1
Potri.013G059000.1
Potri.013G064700.2
Potri.013G067000.1
Potri.013G069400.1
Potri.013G074800.1
Potri.013G075300.8
Potri.013G077700.3
Potri.013G086800.1
Potri.013G089500.2
Potri.013G090800.2
Potri.013G092500.1
Potri.013G096000.1
Potri.013G099400.1
Potri.013G099700.1
Potri.013G105900.3
Potri.013G107800.1
Potri.013G109400.1
Potri.013G109800.1
Potri.013G111700.1
Potri.013G113100.1
Potri.013G115600.1
Potri.013G121900.1
Potri.013G127100.2
Potri.013G129600.1
Potri.013G139300.1
Potri.013G139800.1
Potri.013G140000.1
Potri.013G140200.1
Potri.013G141300.1
Potri.013G142000.1
Potri.013G142100.1
Potri.013G142600.1
Potri.013G144500.1
Potri.013G155600.1
Potri.013G158500.1
Potri.014G015000.1
Potri.014G018100.1
Potri.014G025300.1
Potri.014G025500.1
Potri.014G036500.1
Potri.014G039300.1
Potri.014G040900.1
Potri.014G047700.1
Potri.014G063900.1
Potri.014G065300.1
Potri.014G077400.1
Potri.014G080600.3
Potri.014G081000.2
Potri.014G087500.1
Potri.014G088400.1
Potri.014G090600.1
Potri.014G100000.1
Potri.014G100900.2
Potri.014G103400.1
Potri.014G111800.1
Potri.014G114900.1
Potri.014G122100.1
Potri.014G123500.1
Potri.014G140300.1
Potri.014G141700.1
Potri.014G143200.2
Potri.014G145100.2
Potri.014G150800.6
Potri.014G157500.1
Potri.014G158400.1
Potri.014G160200.2
Potri.014G167900.1
Potri.014G171100.1
Potri.014G171300.1
Potri.014G187000.1
Potri.014G188100.1
Potri.014G193800.3
Potri.014G196600.2
Potri.015G001000.2
Potri.015G005700.1
Potri.015G015600.1
Potri.015G022400.2
Potri.015G027700.1
Potri.015G029800.2
Potri.015G033500.1
Potri.015G040200.2
Potri.015G041500.2
Potri.015G043400.1
Potri.015G043500.1
Potri.015G045800.2
Potri.015G050800.1
Potri.015G051200.1
Potri.015G051300.1
Potri.015G051400.1
Potri.015G051800.1
Potri.015G054700.1
Potri.015G058600.1
Potri.015G062900.5
Potri.015G074500.1
Potri.015G075200.1
Potri.015G075600.1
Potri.015G076700.1
Potri.015G077100.1
Potri.015G077400.1
Potri.015G082400.1
Potri.015G092200.1
Potri.015G094200.1
Potri.015G096200.1
Potri.015G101000.1
Potri.015G104300.1
Potri.015G104400.1
Potri.015G109600.1
Potri.015G117300.10
Potri.015G118100.1
Potri.015G121300.1
Potri.015G143900.1
Potri.016G011500.1
Potri.016G017300.1
Potri.016G025900.1
Potri.016G029600.1
Potri.016G036700.1
Potri.016G054600.2
Potri.016G055900.1
Potri.016G061500.4
Potri.016G065000.2
Potri.016G065400.1
Potri.016G069400.1
Potri.016G073500.6
Potri.016G074500.1
Potri.016G074800.1
Potri.016G089700.1
Potri.016G093100.3
Potri.016G094300.1
Potri.016G095800.4
Potri.016G095900.2
Potri.016G099200.1
Potri.016G099900.1
Potri.016G103600.2
Potri.016G105000.1
Potri.016G117400.1
Potri.016G120600.1
Potri.016G124700.2
Potri.016G124900.2
Potri.016G127500.1
Potri.016G130000.1
Potri.016G142000.1
Potri.016G143500.1
Potri.017G003200.1
Potri.017G006600.1
Potri.017G015700.1
Potri.017G025500.1
Potri.017G041700.2
Potri.017G042600.1
Potri.017G052400.1
Potri.017G053900.2
Potri.017G057100.2
Potri.017G061500.1
Potri.017G062800.2
Potri.017G063500.1
Potri.017G064600.1
Potri.017G071700.2
Potri.017G074000.1
Potri.017G075200.3
Potri.017G076400.6
Potri.017G080800.1
Potri.017G083500.2
Potri.017G084900.5
Potri.017G095000.2
Potri.017G099000.1
Potri.017G101200.1
Potri.017G102700.2
Potri.017G114500.1
Potri.017G117000.1
Potri.017G122400.2
Potri.017G125500.1
Potri.017G128900.1
Potri.017G129500.1
Potri.017G135000.1
Potri.017G143600.1
Potri.017G145700.1
Potri.018G008500.1
Potri.018G014500.1
Potri.018G015800.2
Potri.018G018800.1
Potri.018G021900.1
Potri.018G031500.1
Potri.018G037500.1
Potri.018G044800.1
Potri.018G046900.1
Potri.018G048100.1
Potri.018G057500.1
Potri.018G058700.1
Potri.018G061300.1
Potri.018G062700.2
Potri.018G062900.2
Potri.018G063400.1
Potri.018G063700.4
Potri.018G065200.1
Potri.018G069700.1
Potri.018G069700.2
Potri.018G070700.1
Potri.018G072100.1
Potri.018G074200.1
Potri.018G076500.1
Potri.018G090300.1
Potri.018G091600.1
Potri.018G109100.1
Potri.018G111300.1
Potri.018G112700.1
Potri.018G114100.4
Potri.018G127800.2
Potri.018G129200.1
Potri.018G133000.1
Potri.018G138800.1
Potri.018G151900.2
Potri.019G013000.1
Potri.019G017500.1
Potri.019G018100.1
Potri.019G022000.1
Potri.019G022200.2
Potri.019G025700.1
Potri.019G027300.1
Potri.019G028000.1
Potri.019G028300.1
Potri.019G028700.1
Potri.019G045900.1
Potri.019G047600.2
Potri.019G048100.2
Potri.019G065200.1
Potri.019G067300.2
Potri.019G074700.1
Potri.019G083000.1
Potri.019G085600.1
Potri.019G108000.1
Potri.019G118000.1
Potri.T005700.1
Potri.T006200.1
Potri.T007500.1
Potri.T011400.1
Potri.T011800.1
Potri.T020300.1
Potri.T021900.1
Potri.T029200.1
Potri.T031100.1
Potri.T035400.1
Potri.T036200.1
Potri.T037100.1
Potri.T043400.1
Potri.T044500.1
Potri.T055300.1
Potri.T056000.1
Potri.T057100.1
Potri.T061200.1
Potri.T067100.1
Potri.T070200.1
Potri.T076500.1
Potri.T079300.1
Potri.T085600.1
Potri.T101200.1
Potri.T101300.1
Potri.T104700.1
Potri.T105800.1
Potri.T106100.1
Potri.T114900.1
Potri.T121500.1
Potri.T122400.1
Potri.T137900.1
Potri.T145800.2
Potri.T148200.1
Potri.T149800.1
Potri.T152100.1
Potri.T155000.1
Potri.T160400.1
Potri.T169400.1

## Sheet: Supplementary Table S7
List of genes targeted by PtrC127
Potri.001G017700.2
Potri.001G018300.1
Potri.001G043000.1
Potri.001G048200.1
Potri.001G058300.1
Potri.001G062200.1
Potri.001G069100.1
Potri.001G070900.1
Potri.001G077400.5
Potri.001G093600.1
Potri.001G102500.1
Potri.001G114800.4
Potri.001G123000.1
Potri.001G124000.1
Potri.001G141600.1
Potri.001G142800.1
Potri.001G152400.1
Potri.001G153700.1
Potri.001G160600.1
Potri.001G162900.1
Potri.001G176900.1
Potri.001G177900.1
Potri.001G179400.2
Potri.001G190200.1
Potri.001G190800.2
Potri.001G192000.1
Potri.001G193400.4
Potri.001G195000.1
Potri.001G197200.3
Potri.001G202300.1
Potri.001G202700.1
Potri.001G206600.1
Potri.001G211500.1
Potri.001G226900.1
Potri.001G233700.2
Potri.001G235800.1
Potri.001G240900.1
Potri.001G251000.1
Potri.001G255000.1
Potri.001G256500.2
Potri.001G260600.1
Potri.001G270600.1
Potri.001G275600.1
Potri.001G276700.2
Potri.001G288100.1
Potri.001G292200.1
Potri.001G297600.1
Potri.001G309000.1
Potri.001G309500.1
Potri.001G316400.4
Potri.001G317200.2
Potri.001G318200.1
Potri.001G346200.1
Potri.001G347700.1
Potri.001G351100.1
Potri.001G357000.1
Potri.001G360200.2
Potri.001G374600.1
Potri.001G383000.10
Potri.001G383600.1
Potri.001G388600.1
Potri.001G390800.2
Potri.001G391400.5
Potri.001G393200.1
Potri.001G395600.1
Potri.001G400300.4
Potri.001G405100.1
Potri.001G408400.1
Potri.001G410600.1
Potri.001G411800.1
Potri.001G412500.1
Potri.001G437400.1
Potri.001G442000.6
Potri.001G450700.1
Potri.001G457000.1
Potri.001G460500.1
Potri.002G009400.1
Potri.002G028300.2
Potri.002G039800.1
Potri.002G055700.2
Potri.002G056000.1
Potri.002G068400.1
Potri.002G070200.1
Potri.002G076000.1
Potri.002G077100.3
Potri.002G079200.1
Potri.002G079500.1
Potri.002G080200.1
Potri.002G082400.1
Potri.002G087000.1
Potri.002G088900.1
Potri.002G095800.2
Potri.002G106600.1
Potri.002G116000.1
Potri.002G122000.1
Potri.002G131700.1
Potri.002G132900.1
Potri.002G134100.2
Potri.002G147100.1
Potri.002G158100.1
Potri.002G159800.1
Potri.002G163400.2
Potri.002G172200.1
Potri.002G174400.1
Potri.002G182200.1
Potri.002G185100.1
Potri.002G191100.1
Potri.002G195200.1
Potri.002G200000.1
Potri.002G201600.1
Potri.002G203400.1
Potri.002G206700.1
Potri.002G207800.1
Potri.002G211500.1
Potri.002G211600.1
Potri.002G211700.1
Potri.002G225100.1
Potri.002G229100.1
Potri.002G229400.1
Potri.002G238500.1
Potri.002G250100.1
Potri.002G260200.2
Potri.002G262900.1
Potri.002G263500.1
Potri.003G000900.2
Potri.003G011200.1
Potri.003G011600.1
Potri.003G030400.1
Potri.003G035900.1
Potri.003G045200.1
Potri.003G051400.1
Potri.003G058800.1
Potri.003G058900.1
Potri.003G063200.4
Potri.003G071000.1
Potri.003G072500.1
Potri.003G072900.1
Potri.003G074300.1
Potri.003G080300.2
Potri.003G092600.1
Potri.003G100000.2
Potri.003G104500.1
Potri.003G109900.3
Potri.003G141300.1
Potri.003G144400.3
Potri.003G147800.1
Potri.003G148700.1
Potri.003G149800.1
Potri.003G152400.1
Potri.003G153800.2
Potri.003G165500.1
Potri.003G179900.1
Potri.003G190800.3
Potri.003G193200.1
Potri.003G205800.1
Potri.003G218900.2
Potri.004G000300.1
Potri.004G015500.2
Potri.004G019600.1
Potri.004G024500.1
Potri.004G049600.1
Potri.004G057900.1
Potri.004G068000.1
Potri.004G069800.1
Potri.004G074300.5
Potri.004G075600.1
Potri.004G095200.1
Potri.004G102000.3
Potri.004G107500.1
Potri.004G110000.1
Potri.004G113700.1
Potri.004G121900.1
Potri.004G126700.1
Potri.004G132000.1
Potri.004G132200.3
Potri.004G132900.1
Potri.004G137400.1
Potri.004G138900.3
Potri.004G142400.1
Potri.004G151500.1
Potri.004G155000.1
Potri.004G158300.5
Potri.004G181700.1
Potri.004G189200.1
Potri.004G192700.1
Potri.004G206200.1
Potri.004G206600.1
Potri.004G211400.2
Potri.004G216500.1
Potri.004G217500.2
Potri.004G232400.1
Potri.004G234700.1
Potri.004G235300.3
Potri.004G236100.2
Potri.005G008900.2
Potri.005G029300.1
Potri.005G029900.1
Potri.005G033100.1
Potri.005G047000.1
Potri.005G063400.1
Potri.005G065600.1
Potri.005G065900.1
Potri.005G066200.1
Potri.005G069500.1
Potri.005G073300.4
Potri.005G074700.1
Potri.005G079900.3
Potri.005G084500.1
Potri.005G092600.1
Potri.005G104800.2
Potri.005G108700.2
Potri.005G114500.1
Potri.005G123900.2
Potri.005G127000.1
Potri.005G129200.1
Potri.005G130500.1
Potri.005G133100.1
Potri.005G135600.1
Potri.005G139400.2
Potri.005G141200.1
Potri.005G142300.1
Potri.005G146000.3
Potri.005G148900.1
Potri.005G150800.2
Potri.005G157300.1
Potri.005G161500.3
Potri.005G166000.1
Potri.005G166300.1
Potri.005G167700.1
Potri.005G168000.1
Potri.005G168800.1
Potri.005G168900.1
Potri.005G178000.1
Potri.005G187300.1
Potri.005G188000.2
Potri.005G189000.2
Potri.005G198500.1
Potri.005G203900.1
Potri.005G217100.1
Potri.005G220800.1
Potri.005G223300.1
Potri.005G229700.1
Potri.005G230700.1
Potri.005G238300.2
Potri.005G247100.1
Potri.006G022500.1
Potri.006G023000.1
Potri.006G023700.1
Potri.006G028600.2
Potri.006G030200.1
Potri.006G036000.1
Potri.006G038400.4
Potri.006G050900.2
Potri.006G065200.1
Potri.006G086000.6
Potri.006G088600.1
Potri.006G104100.1
Potri.006G106400.1
Potri.006G107100.1
Potri.006G135100.3
Potri.006G149200.1
Potri.006G155200.1
Potri.006G156200.1
Potri.006G163400.1
Potri.006G166600.1
Potri.006G174900.1
Potri.006G178900.1
Potri.006G186300.1
Potri.006G186900.1
Potri.006G190500.1
Potri.006G191900.1
Potri.006G196300.1
Potri.006G200200.2
Potri.006G221900.7
Potri.006G222300.1
Potri.006G232600.1
Potri.006G242700.1
Potri.006G252600.1
Potri.006G255600.1
Potri.006G259400.5
Potri.006G261200.1
Potri.006G267000.1
Potri.007G011600.2
Potri.007G021300.1
Potri.007G040300.1
Potri.007G041400.1
Potri.007G048200.1
Potri.007G049900.1
Potri.007G054400.1
Potri.007G055400.2
Potri.007G057800.1
Potri.007G058400.2
Potri.007G071400.1
Potri.007G080900.5
Potri.007G096700.1
Potri.007G097100.2
Potri.007G121000.1
Potri.007G137100.1
Potri.008G006600.1
Potri.008G007500.1
Potri.008G041200.1
Potri.008G047800.1
Potri.008G061300.1
Potri.008G062600.1
Potri.008G078300.1
Potri.008G084100.3
Potri.008G085300.1
Potri.008G089700.1
Potri.008G098600.3
Potri.008G103800.1
Potri.008G143600.2
Potri.008G158700.1
Potri.008G181800.1
Potri.008G203900.1
Potri.008G207700.2
Potri.008G208300.1
Potri.008G211100.1
Potri.008G214100.1
Potri.008G214600.1
Potri.008G217300.2
Potri.008G220100.1
Potri.009G004900.1
Potri.009G007600.2
Potri.009G009500.2
Potri.009G012300.1
Potri.009G017100.2
Potri.009G028700.1
Potri.009G029600.2
Potri.009G051000.1
Potri.009G051900.1
Potri.009G062200.1
Potri.009G067700.3
Potri.009G073100.1
Potri.009G079300.1
Potri.009G084000.1
Potri.009G095400.1
Potri.009G095500.1
Potri.009G101700.1
Potri.009G106100.1
Potri.009G132000.1
Potri.009G143300.1
Potri.009G149200.1
Potri.009G149800.1
Potri.009G153000.1
Potri.009G156000.1
Potri.009G160300.2
Potri.009G166100.2
Potri.009G170600.3
Potri.009G170700.5
Potri.010G004200.6
Potri.010G013100.1
Potri.010G015900.1
Potri.010G016500.1
Potri.010G020500.1
Potri.010G021100.1
Potri.010G022500.1
Potri.010G023100.3
Potri.010G026700.2
Potri.010G033600.1
Potri.010G041900.1
Potri.010G047900.1
Potri.010G072200.3
Potri.010G074300.1
Potri.010G080300.1
Potri.010G081700.1
Potri.010G087400.1
Potri.010G089300.1
Potri.010G089400.2
Potri.010G090700.1
Potri.010G090800.2
Potri.010G095500.1
Potri.010G100300.1
Potri.010G106700.1
Potri.010G115200.1
Potri.010G120800.1
Potri.010G169300.1
Potri.010G190600.3
Potri.010G202300.1
Potri.010G207700.1
Potri.010G232200.3
Potri.010G240800.1
Potri.010G246900.1
Potri.010G248400.1
Potri.011G020300.2
Potri.011G045900.1
Potri.011G049600.1
Potri.011G053900.1
Potri.011G054400.1
Potri.011G061900.1
Potri.011G070800.1
Potri.011G075100.1
Potri.011G077900.1
Potri.011G079100.1
Potri.011G082500.1
Potri.011G084900.1
Potri.011G090200.1
Potri.011G090900.1
Potri.011G098900.1
Potri.011G101000.1
Potri.011G102500.1
Potri.011G105200.1
Potri.011G106600.1
Potri.011G110500.1
Potri.011G115900.1
Potri.011G121700.3
Potri.011G129700.1
Potri.011G137300.1
Potri.011G144400.2
Potri.011G157100.1
Potri.011G158700.1
Potri.011G165700.1
Potri.011G166500.1
Potri.012G000400.1
Potri.012G000600.1
Potri.012G011800.1
Potri.012G031200.1
Potri.012G033700.1
Potri.012G061300.2
Potri.012G070800.1
Potri.012G075600.1
Potri.012G076000.1
Potri.012G076400.1
Potri.012G085400.1
Potri.012G085600.1
Potri.012G099600.2
Potri.012G104600.1
Potri.012G105400.2
Potri.012G117100.1
Potri.012G129300.1
Potri.012G135900.1
Potri.012G145600.1
Potri.013G016100.1
Potri.013G025700.2
Potri.013G033000.2
Potri.013G037200.1
Potri.013G059000.1
Potri.013G064700.2
Potri.013G066800.1
Potri.013G067000.1
Potri.013G069400.1
Potri.013G075300.8
Potri.013G084900.1
Potri.013G086800.1
Potri.013G090800.2
Potri.013G096000.1
Potri.013G099700.1
Potri.013G105900.3
Potri.013G107800.2
Potri.013G109800.2
Potri.013G121900.1
Potri.013G127100.2
Potri.013G129600.2
Potri.013G142600.1
Potri.013G155600.1
Potri.014G003000.1
Potri.014G003800.2
Potri.014G025500.1
Potri.014G039300.1
Potri.014G040900.1
Potri.014G063900.1
Potri.014G065300.1
Potri.014G080600.3
Potri.014G081000.2
Potri.014G088400.1
Potri.014G090600.1
Potri.014G091800.1
Potri.014G100000.1
Potri.014G103400.1
Potri.014G114900.1
Potri.014G141700.2
Potri.014G145100.2
Potri.014G145200.2
Potri.014G150800.6
Potri.014G157500.1
Potri.014G158700.1
Potri.014G160200.1
Potri.014G167900.1
Potri.014G168300.1
Potri.014G171100.1
Potri.014G171300.1
Potri.014G187000.1
Potri.014G188100.1
Potri.014G192200.1
Potri.014G193800.3
Potri.014G196600.1
Potri.015G001000.1
Potri.015G015600.1
Potri.015G022400.2
Potri.015G027700.1
Potri.015G029800.2
Potri.015G033500.1
Potri.015G034400.1
Potri.015G034800.1
Potri.015G040200.2
Potri.015G041500.2
Potri.015G043400.1
Potri.015G043500.2
Potri.015G045800.3
Potri.015G049100.6
Potri.015G050800.1
Potri.015G051200.1
Potri.015G051300.1
Potri.015G051400.1
Potri.015G051800.1
Potri.015G054700.2
Potri.015G058600.1
Potri.015G062900.5
Potri.015G063400.1
Potri.015G075200.1
Potri.015G077400.1
Potri.015G082400.1
Potri.015G094200.1
Potri.015G109600.1
Potri.015G118100.2
Potri.016G011500.1
Potri.016G017300.1
Potri.016G025900.1
Potri.016G043600.1
Potri.016G055400.1
Potri.016G061500.4
Potri.016G065400.1
Potri.016G073500.6
Potri.016G074800.1
Potri.016G094300.1
Potri.016G095800.3
Potri.016G095900.2
Potri.016G103600.1
Potri.016G127500.1
Potri.016G130000.1
Potri.016G143500.1
Potri.017G006600.1
Potri.017G025500.1
Potri.017G041700.2
Potri.017G044500.1
Potri.017G052100.2
Potri.017G052400.1
Potri.017G057100.3
Potri.017G062800.2
Potri.017G063500.1
Potri.017G064600.1
Potri.017G071700.5
Potri.017G075200.3
Potri.017G076400.6
Potri.017G079100.3
Potri.017G080800.1
Potri.017G083500.1
Potri.017G084900.2
Potri.017G087200.1
Potri.017G087800.1
Potri.017G101200.1
Potri.017G102700.2
Potri.017G117000.1
Potri.017G122400.1
Potri.017G125500.1
Potri.017G143600.1
Potri.017G145700.1
Potri.017G154700.1
Potri.018G014500.1
Potri.018G015800.2
Potri.018G018800.1
Potri.018G021900.1
Potri.018G031500.1
Potri.018G037500.1
Potri.018G044800.1
Potri.018G046100.1
Potri.018G046900.1
Potri.018G048100.1
Potri.018G057500.1
Potri.018G058600.1
Potri.018G058700.1
Potri.018G061300.1
Potri.018G062700.1
Potri.018G063400.2
Potri.018G063700.3
Potri.018G065200.1
Potri.018G068800.1
Potri.018G072100.1
Potri.018G076500.2
Potri.018G079800.4
Potri.018G090300.1
Potri.018G108000.2
Potri.018G111300.1
Potri.018G112700.2
Potri.018G117600.1
Potri.018G121100.1
Potri.018G129100.1
Potri.018G138200.1
Potri.018G138800.1
Potri.018G151900.2
Potri.018G152600.1
Potri.019G013000.1
Potri.019G015500.1
Potri.019G017500.1
Potri.019G022000.1
Potri.019G025700.1
Potri.019G027300.1
Potri.019G045900.1
Potri.019G048100.2
Potri.019G067300.2
Potri.019G074700.1
Potri.019G077700.2
Potri.019G108000.1
Potri.T006200.1
Potri.T007100.1
Potri.T020300.1
Potri.T021900.1
Potri.T030900.1
Potri.T031100.1
Potri.T035400.1
Potri.T036200.1
Potri.T037100.2
Potri.T043400.1
Potri.T044500.1
Potri.T055300.1
Potri.T056000.1
Potri.T056700.1
Potri.T057100.1
Potri.T061200.1
Potri.T067100.1
Potri.T070200.1
Potri.T076500.2
Potri.T079300.1
Potri.T085000.1
Potri.T085600.1
Potri.T101200.1
Potri.T101300.1
Potri.T104700.1
Potri.T106100.1
Potri.T114900.1
Potri.T122400.1
Potri.T128700.2
Potri.T137900.1
Potri.T145800.2
Potri.T148200.1
Potri.T149800.1
Potri.T152100.1
Potri.T152800.1
Potri.T155000.1
Potri.T160400.1
Potri.T169400.1

## Sheet: Supplementary Table S8
List of genes targeted by PtrCORONA
Potri.001G017700.1
Potri.001G018300.1
Potri.001G023500.1
Potri.001G029500.1
Potri.001G035600.1
Potri.001G043000.2
Potri.001G044500.4
Potri.001G048200.1
Potri.001G053400.1
Potri.001G058300.1
Potri.001G062200.1
Potri.001G062500.1
Potri.001G069100.1
Potri.001G070700.1
Potri.001G070900.1
Potri.001G077400.5
Potri.001G083900.1
Potri.001G092900.1
Potri.001G093600.1
Potri.001G102500.1
Potri.001G112300.3
Potri.001G114800.4
Potri.001G120000.1
Potri.001G120600.1
Potri.001G121600.1
Potri.001G123000.1
Potri.001G124000.1
Potri.001G137200.2
Potri.001G137600.3
Potri.001G141600.1
Potri.001G142800.1
Potri.001G152400.1
Potri.001G153700.1
Potri.001G160600.1
Potri.001G161000.1
Potri.001G162400.1
Potri.001G162900.1
Potri.001G164300.1
Potri.001G164700.1
Potri.001G166200.3
Potri.001G176600.1
Potri.001G176900.1
Potri.001G177900.1
Potri.001G179400.2
Potri.001G186000.1
Potri.001G190200.1
Potri.001G190800.5
Potri.001G192000.1
Potri.001G193400.4
Potri.001G195000.1
Potri.001G197200.3
Potri.001G202300.1
Potri.001G204600.1
Potri.001G206600.1
Potri.001G211500.1
Potri.001G213900.5
Potri.001G216000.2
Potri.001G216400.1
Potri.001G216900.1
Potri.001G226900.1
Potri.001G233700.1
Potri.001G235800.1
Potri.001G240900.1
Potri.001G245200.2
Potri.001G250100.2
Potri.001G251000.1
Potri.001G255000.1
Potri.001G256500.3
Potri.001G260600.1
Potri.001G269400.1
Potri.001G270000.1
Potri.001G270600.1
Potri.001G275600.1
Potri.001G276700.2
Potri.001G279200.1
Potri.001G281000.1
Potri.001G281700.3
Potri.001G288100.1
Potri.001G292200.1
Potri.001G297600.1
Potri.001G301800.1
Potri.001G309000.1
Potri.001G309500.1
Potri.001G313000.1
Potri.001G314400.1
Potri.001G315000.1
Potri.001G316400.5
Potri.001G317200.2
Potri.001G318200.1
Potri.001G324900.2
Potri.001G325700.1
Potri.001G330900.1
Potri.001G335400.1
Potri.001G339500.1
Potri.001G345300.6
Potri.001G346200.1
Potri.001G347700.1
Potri.001G350200.5
Potri.001G351100.1
Potri.001G357000.2
Potri.001G360200.1
Potri.001G373100.1
Potri.001G374600.1
Potri.001G383000.4
Potri.001G383600.1
Potri.001G384100.1
Potri.001G388600.1
Potri.001G390800.2
Potri.001G391200.1
Potri.001G391400.5
Potri.001G393200.2
Potri.001G395600.1
Potri.001G397200.1
Potri.001G400300.4
Potri.001G405100.1
Potri.001G408400.1
Potri.001G408800.2
Potri.001G411800.1
Potri.001G412500.1
Potri.001G426500.1
Potri.001G437400.1
Potri.001G439200.1
Potri.001G450000.2
Potri.001G457000.1
Potri.001G460500.1
Potri.002G009400.1
Potri.002G016500.1
Potri.002G019900.1
Potri.002G021400.1
Potri.002G024000.2
Potri.002G026900.1
Potri.002G028300.1
Potri.002G039800.1
Potri.002G045000.1
Potri.002G052900.2
Potri.002G054900.1
Potri.002G055700.1
Potri.002G056000.1
Potri.002G060900.1
Potri.002G067500.1
Potri.002G068400.1
Potri.002G070100.1
Potri.002G070200.2
Potri.002G070700.1
Potri.002G073900.1
Potri.002G076000.1
Potri.002G077100.3
Potri.002G078400.1
Potri.002G079200.1
Potri.002G079500.1
Potri.002G080200.1
Potri.002G080900.1
Potri.002G082200.1
Potri.002G082400.1
Potri.002G087000.2
Potri.002G088600.1
Potri.002G088900.1
Potri.002G092100.1
Potri.002G094200.1
Potri.002G094600.1
Potri.002G095800.1
Potri.002G098000.2
Potri.002G103100.2
Potri.002G105300.1
Potri.002G106600.1
Potri.002G107200.1
Potri.002G114000.1
Potri.002G117600.1
Potri.002G122000.1
Potri.002G128900.1
Potri.002G131700.1
Potri.002G132900.1
Potri.002G134100.2
Potri.002G147100.1
Potri.002G158100.1
Potri.002G159800.2
Potri.002G163400.1
Potri.002G163700.1
Potri.002G166500.2
Potri.002G172200.1
Potri.002G174400.1
Potri.002G175400.1
Potri.002G178000.1
Potri.002G182200.1
Potri.002G185100.1
Potri.002G191100.1
Potri.002G195200.1
Potri.002G197300.1
Potri.002G200000.1
Potri.002G201500.7
Potri.002G201600.1
Potri.002G201900.1
Potri.002G203400.1
Potri.002G205500.2
Potri.002G206700.1
Potri.002G207800.1
Potri.002G211500.1
Potri.002G211600.1
Potri.002G211700.1
Potri.002G224600.4
Potri.002G225100.1
Potri.002G229100.1
Potri.002G229400.1
Potri.002G250100.1
Potri.002G260200.2
Potri.002G262900.1
Potri.002G263500.1
Potri.003G000900.2
Potri.003G003100.1
Potri.003G011200.1
Potri.003G011600.1
Potri.003G024200.1
Potri.003G030400.1
Potri.003G032500.1
Potri.003G035900.1
Potri.003G045200.1
Potri.003G047200.1
Potri.003G050100.2
Potri.003G050100.3
Potri.003G051400.1
Potri.003G051900.6
Potri.003G058800.1
Potri.003G058900.1
Potri.003G063200.4
Potri.003G065300.1
Potri.003G070800.1
Potri.003G071000.1
Potri.003G071500.1
Potri.003G072500.1
Potri.003G072800.1
Potri.003G072900.1
Potri.003G074300.1
Potri.003G075800.1
Potri.003G076900.2
Potri.003G079700.3
Potri.003G079800.2
Potri.003G080300.2
Potri.003G080600.1
Potri.003G082700.2
Potri.003G085700.1
Potri.003G087400.1
Potri.003G089700.1
Potri.003G092600.1
Potri.003G100000.1
Potri.003G104500.1
Potri.003G106400.2
Potri.003G109900.3
Potri.003G112600.6
Potri.003G117000.3
Potri.003G120400.1
Potri.003G122800.1
Potri.003G131300.1
Potri.003G138600.1
Potri.003G141300.1
Potri.003G144400.4
Potri.003G147800.1
Potri.003G148700.1
Potri.003G149800.1
Potri.003G150800.1
Potri.003G152400.1
Potri.003G153800.2
Potri.003G160000.1
Potri.003G162500.1
Potri.003G164000.1
Potri.003G165000.2
Potri.003G165500.1
Potri.003G165800.1
Potri.003G167100.1
Potri.003G169700.1
Potri.003G179900.1
Potri.003G181700.1
Potri.003G187100.1
Potri.003G190800.1
Potri.003G193200.1
Potri.003G202100.1
Potri.003G205800.1
Potri.003G218900.1
Potri.003G221300.1
Potri.004G000300.1
Potri.004G001800.1
Potri.004G007500.1
Potri.004G008800.1
Potri.004G009600.1
Potri.004G012600.1
Potri.004G013500.1
Potri.004G015500.1
Potri.004G019600.1
Potri.004G020400.2
Potri.004G024500.1
Potri.004G026000.1
Potri.004G033500.2
Potri.004G033600.1
Potri.004G047700.1
Potri.004G049600.1
Potri.004G057900.1
Potri.004G061500.2
Potri.004G065000.1
Potri.004G068000.1
Potri.004G069800.1
Potri.004G074300.4
Potri.004G075600.1
Potri.004G079200.4
Potri.004G083900.1
Potri.004G095200.1
Potri.004G095700.1
Potri.004G100000.3
Potri.004G102000.2
Potri.004G107500.1
Potri.004G113700.1
Potri.004G121900.1
Potri.004G126700.1
Potri.004G132000.1
Potri.004G132900.1
Potri.004G138900.1
Potri.004G140100.1
Potri.004G142400.1
Potri.004G145300.1
Potri.004G151500.1
Potri.004G155000.1
Potri.004G158300.5
Potri.004G161200.4
Potri.004G179100.1
Potri.004G181700.1
Potri.004G182000.1
Potri.004G189200.1
Potri.004G206200.1
Potri.004G206600.1
Potri.004G209300.1
Potri.004G211400.4
Potri.004G216500.1
Potri.004G217500.2
Potri.004G232400.1
Potri.004G234700.1
Potri.004G235300.2
Potri.004G235400.3
Potri.004G236100.2
Potri.005G008900.2
Potri.005G012400.1
Potri.005G021700.1
Potri.005G029900.1
Potri.005G033100.2
Potri.005G039800.1
Potri.005G047000.1
Potri.005G063400.1
Potri.005G065600.1
Potri.005G065900.1
Potri.005G066200.1
Potri.005G071900.4
Potri.005G074700.1
Potri.005G078300.2
Potri.005G079900.3
Potri.005G081200.1
Potri.005G082300.1
Potri.005G084400.1
Potri.005G086600.1
Potri.005G092600.1
Potri.005G104800.2
Potri.005G108700.2
Potri.005G123900.2
Potri.005G127000.1
Potri.005G129200.1
Potri.005G130500.1
Potri.005G135600.1
Potri.005G139400.2
Potri.005G141200.1
Potri.005G142300.1
Potri.005G145800.1
Potri.005G146000.1
Potri.005G148400.2
Potri.005G150800.3
Potri.005G157300.1
Potri.005G160300.1
Potri.005G161000.3
Potri.005G161500.3
Potri.005G166300.1
Potri.005G166500.1
Potri.005G167700.1
Potri.005G168000.2
Potri.005G168600.5
Potri.005G168800.2
Potri.005G168900.1
Potri.005G172400.1
Potri.005G174900.3
Potri.005G178000.1
Potri.005G181500.1
Potri.005G181600.1
Potri.005G182800.2
Potri.005G184900.1
Potri.005G187300.1
Potri.005G188000.2
Potri.005G189000.1
Potri.005G198500.1
Potri.005G200500.1
Potri.005G203300.2
Potri.005G203900.1
Potri.005G204700.1
Potri.005G205700.1
Potri.005G205800.1
Potri.005G217100.1
Potri.005G218200.1
Potri.005G219500.1
Potri.005G220800.1
Potri.005G223300.1
Potri.005G229700.2
Potri.005G230700.1
Potri.005G232300.1
Potri.005G233600.2
Potri.005G238300.1
Potri.005G238700.1
Potri.005G238800.1
Potri.005G247100.1
Potri.006G002200.1
Potri.006G015100.1
Potri.006G022500.1
Potri.006G023000.1
Potri.006G023700.1
Potri.006G028600.2
Potri.006G032300.1
Potri.006G036000.1
Potri.006G038400.4
Potri.006G038700.1
Potri.006G041100.1
Potri.006G048100.1
Potri.006G050900.2
Potri.006G053500.2
Potri.006G057500.3
Potri.006G065200.1
Potri.006G067300.1
Potri.006G073400.1
Potri.006G084200.1
Potri.006G086000.4
Potri.006G088600.1
Potri.006G093600.1
Potri.006G104100.1
Potri.006G106400.2
Potri.006G107100.1
Potri.006G107900.1
Potri.006G115300.1
Potri.006G126200.2
Potri.006G134200.6
Potri.006G135100.3
Potri.006G136500.1
Potri.006G137200.1
Potri.006G137500.2
Potri.006G138400.1
Potri.006G148800.1
Potri.006G149200.1
Potri.006G153600.1
Potri.006G154400.3
Potri.006G155200.1
Potri.006G156200.1
Potri.006G163400.1
Potri.006G163500.1
Potri.006G166600.1
Potri.006G174900.1
Potri.006G178900.1
Potri.006G186300.1
Potri.006G186900.2
Potri.006G190500.1
Potri.006G191900.1
Potri.006G193700.1
Potri.006G195100.1
Potri.006G196300.1
Potri.006G198800.1
Potri.006G200200.2
Potri.006G202600.1
Potri.006G203000.2
Potri.006G217500.1
Potri.006G217900.1
Potri.006G221900.2
Potri.006G222300.1
Potri.006G225100.1
Potri.006G232600.1
Potri.006G233900.1
Potri.006G234300.1
Potri.006G235500.1
Potri.006G237500.2
Potri.006G238500.1
Potri.006G255600.1
Potri.006G259400.1
Potri.006G259800.1
Potri.006G261200.1
Potri.006G267000.1
Potri.006G268400.1
Potri.006G275000.2
Potri.006G275100.1
Potri.006G277000.1
Potri.007G011600.2
Potri.007G014700.1
Potri.007G021300.1
Potri.007G022300.1
Potri.007G028700.1
Potri.007G031000.3
Potri.007G031500.2
Potri.007G040300.1
Potri.007G041400.1
Potri.007G044700.1
Potri.007G047400.1
Potri.007G048200.1
Potri.007G049900.1
Potri.007G054400.1
Potri.007G055400.1
Potri.007G057800.1
Potri.007G058400.2
Potri.007G071400.1
Potri.007G077400.4
Potri.007G078000.1
Potri.007G080900.5
Potri.007G081200.1
Potri.007G091300.1
Potri.007G092100.2
Potri.007G096700.1
Potri.007G097000.1
Potri.007G097100.2
Potri.007G101900.2
Potri.007G105800.1
Potri.007G121000.1
Potri.007G136800.1
Potri.008G005000.2
Potri.008G006600.1
Potri.008G007500.1
Potri.008G024800.1
Potri.008G025700.1
Potri.008G026700.2
Potri.008G028200.1
Potri.008G028800.1
Potri.008G031200.3
Potri.008G032500.1
Potri.008G039600.3
Potri.008G041200.1
Potri.008G047800.1
Potri.008G056400.1
Potri.008G061300.1
Potri.008G062600.1
Potri.008G069000.2
Potri.008G071200.1
Potri.008G078300.1
Potri.008G084100.3
Potri.008G085300.1
Potri.008G089700.1
Potri.008G092800.1
Potri.008G097900.1
Potri.008G098600.3
Potri.008G100200.1
Potri.008G105300.4
Potri.008G108000.2
Potri.008G112200.1
Potri.008G115100.1
Potri.008G117500.2
Potri.008G128500.1
Potri.008G129300.2
Potri.008G133400.2
Potri.008G143600.2
Potri.008G145300.2
Potri.008G149600.1
Potri.008G158700.1
Potri.008G161100.1
Potri.008G161200.2
Potri.008G164700.1
Potri.008G164800.1
Potri.008G181800.1
Potri.008G182900.6
Potri.008G203900.1
Potri.008G207700.1
Potri.008G208300.1
Potri.008G211100.2
Potri.008G214100.3
Potri.008G214600.1
Potri.008G217300.2
Potri.008G220100.2
Potri.009G004900.1
Potri.009G007600.2
Potri.009G009500.2
Potri.009G012300.1
Potri.009G013600.2
Potri.009G017100.2
Potri.009G027000.2
Potri.009G028700.1
Potri.009G029600.1
Potri.009G035400.1
Potri.009G037300.2
Potri.009G048700.1
Potri.009G051000.1
Potri.009G051900.1
Potri.009G053800.1
Potri.009G060300.1
Potri.009G062200.1
Potri.009G067700.2
Potri.009G070300.1
Potri.009G073000.1
Potri.009G073100.1
Potri.009G074200.1
Potri.009G077900.2
Potri.009G079300.1
Potri.009G084000.1
Potri.009G089300.2
Potri.009G089400.1
Potri.009G090700.2
Potri.009G095400.1
Potri.009G095500.1
Potri.009G095700.1
Potri.009G101700.1
Potri.009G105000.1
Potri.009G106000.1
Potri.009G106100.1
Potri.009G115300.1
Potri.009G117200.2
Potri.009G132000.1
Potri.009G136400.4
Potri.009G143300.1
Potri.009G146500.2
Potri.009G149200.1
Potri.009G149800.1
Potri.009G153000.1
Potri.009G154100.1
Potri.009G156000.2
Potri.009G159200.2
Potri.009G160300.2
Potri.009G166100.1
Potri.009G167500.3
Potri.009G170600.2
Potri.009G170700.4
Potri.010G004200.1
Potri.010G013100.1
Potri.010G015900.1
Potri.010G016100.1
Potri.010G016500.1
Potri.010G020500.1
Potri.010G021100.1
Potri.010G022500.1
Potri.010G023100.3
Potri.010G026700.1
Potri.010G030500.1
Potri.010G033600.1
Potri.010G034100.1
Potri.010G041900.1
Potri.010G047900.1
Potri.010G071700.1
Potri.010G072200.3
Potri.010G073600.1
Potri.010G074300.1
Potri.010G080300.1
Potri.010G081700.1
Potri.010G085200.2
Potri.010G087400.1
Potri.010G089300.1
Potri.010G089400.3
Potri.010G090700.1
Potri.010G090800.2
Potri.010G091800.1
Potri.010G095500.1
Potri.010G100300.1
Potri.010G102800.1
Potri.010G103100.1
Potri.010G104500.1
Potri.010G104600.1
Potri.010G106700.2
Potri.010G109200.1
Potri.010G112600.2
Potri.010G112900.1
Potri.010G115200.1
Potri.010G120800.1
Potri.010G122800.1
Potri.010G125700.1
Potri.010G125800.1
Potri.010G128200.1
Potri.010G131500.1
Potri.010G138800.2
Potri.010G147300.1
Potri.010G147400.1
Potri.010G149400.3
Potri.010G155000.1
Potri.010G167300.3
Potri.010G169300.1
Potri.010G177000.1
Potri.010G186300.1
Potri.010G190600.2
Potri.010G195200.1
Potri.010G195800.2
Potri.010G199600.4
Potri.010G202300.1
Potri.010G221400.1
Potri.010G228400.1
Potri.010G240800.1
Potri.010G241000.1
Potri.010G246900.1
Potri.010G248400.1
Potri.011G007800.4
Potri.011G020300.2
Potri.011G033000.1
Potri.011G037100.1
Potri.011G039700.1
Potri.011G045900.2
Potri.011G049600.1
Potri.011G053900.1
Potri.011G054400.1
Potri.011G057000.2
Potri.011G058800.1
Potri.011G059600.1
Potri.011G061700.1
Potri.011G061900.1
Potri.011G062600.1
Potri.011G063000.1
Potri.011G065600.2
Potri.011G070800.1
Potri.011G074300.1
Potri.011G075100.1
Potri.011G077900.1
Potri.011G079100.1
Potri.011G082500.1
Potri.011G084900.1
Potri.011G090200.1
Potri.011G090900.1
Potri.011G094400.1
Potri.011G098900.1
Potri.011G101000.2
Potri.011G102500.1
Potri.011G105200.1
Potri.011G106600.6
Potri.011G110500.1
Potri.011G112300.1
Potri.011G115900.1
Potri.011G117000.1
Potri.011G122100.1
Potri.011G126800.1
Potri.011G129700.1
Potri.011G137300.1
Potri.011G140600.1
Potri.011G142700.1
Potri.011G144400.3
Potri.011G157100.1
Potri.011G158700.1
Potri.011G162900.1
Potri.011G165700.1
Potri.011G166500.1
Potri.012G000400.1
Potri.012G000600.1
Potri.012G002200.2
Potri.012G004000.1
Potri.012G011800.1
Potri.012G014500.1
Potri.012G014800.1
Potri.012G018700.1
Potri.012G021900.2
Potri.012G031200.1
Potri.012G033700.1
Potri.012G044900.6
Potri.012G050100.1
Potri.012G055600.1
Potri.012G061300.2
Potri.012G075600.1
Potri.012G076000.1
Potri.012G076400.1
Potri.012G084600.4
Potri.012G085600.1
Potri.012G086500.1
Potri.012G099600.2
Potri.012G103000.1
Potri.012G104400.1
Potri.012G104600.1
Potri.012G105400.2
Potri.012G108600.1
Potri.012G117100.1
Potri.012G129300.1
Potri.012G135900.1
Potri.012G144500.2
Potri.012G145600.1
Potri.013G016100.1
Potri.013G025700.3
Potri.013G033000.1
Potri.013G037200.1
Potri.013G041300.1
Potri.013G052600.1
Potri.013G059000.1
Potri.013G064700.1
Potri.013G066800.1
Potri.013G067000.1
Potri.013G069400.1
Potri.013G074500.1
Potri.013G075300.8
Potri.013G077700.3
Potri.013G083500.1
Potri.013G084200.1
Potri.013G086800.1
Potri.013G090800.2
Potri.013G096000.1
Potri.013G099700.1
Potri.013G100200.1
Potri.013G105900.3
Potri.013G107800.2
Potri.013G109800.2
Potri.013G111700.1
Potri.013G113100.1
Potri.013G121900.1
Potri.013G127100.2
Potri.013G129600.1
Potri.013G139300.1
Potri.013G139800.1
Potri.013G140000.1
Potri.013G141300.1
Potri.013G142100.1
Potri.013G142600.1
Potri.013G144500.1
Potri.013G153400.2
Potri.013G155600.1
Potri.014G003800.2
Potri.014G017300.2
Potri.014G024200.1
Potri.014G025500.1
Potri.014G039300.1
Potri.014G039800.1
Potri.014G040900.1
Potri.014G047600.5
Potri.014G047700.1
Potri.014G060100.2
Potri.014G063900.1
Potri.014G065300.1
Potri.014G067100.1
Potri.014G075200.3
Potri.014G077400.1
Potri.014G080600.3
Potri.014G081000.1
Potri.014G085400.2
Potri.014G088400.1
Potri.014G090600.1
Potri.014G091800.1
Potri.014G093100.2
Potri.014G100000.1
Potri.014G100900.2
Potri.014G103400.1
Potri.014G108700.1
Potri.014G111200.2
Potri.014G113900.1
Potri.014G114900.1
Potri.014G129000.3
Potri.014G140300.1
Potri.014G141700.2
Potri.014G145100.2
Potri.014G150800.6
Potri.014G151700.1
Potri.014G157500.1
Potri.014G158400.2
Potri.014G160200.1
Potri.014G165000.1
Potri.014G167900.1
Potri.014G168300.1
Potri.014G171100.1
Potri.014G171300.1
Potri.014G179400.1
Potri.014G187000.1
Potri.014G188100.1
Potri.014G192200.2
Potri.014G193800.3
Potri.014G196600.2
Potri.015G001000.2
Potri.015G005700.1
Potri.015G015600.1
Potri.015G022400.3
Potri.015G027700.1
Potri.015G029800.2
Potri.015G033500.1
Potri.015G034400.1
Potri.015G034800.1
Potri.015G040200.2
Potri.015G041500.1
Potri.015G043400.1
Potri.015G043500.2
Potri.015G045800.3
Potri.015G050800.1
Potri.015G051200.1
Potri.015G051300.1
Potri.015G051400.1
Potri.015G051800.1
Potri.015G054700.3
Potri.015G058600.1
Potri.015G062900.5
Potri.015G063400.1
Potri.015G064100.1
Potri.015G065100.2
Potri.015G075200.1
Potri.015G077100.1
Potri.015G077400.1
Potri.015G081300.1
Potri.015G082400.1
Potri.015G085100.2
Potri.015G094200.1
Potri.015G099500.2
Potri.015G101000.1
Potri.015G106900.1
Potri.015G107000.2
Potri.015G109600.1
Potri.015G111300.1
Potri.015G111700.1
Potri.015G118000.2
Potri.015G118100.1
Potri.015G126900.1
Potri.015G128700.1
Potri.015G133900.2
Potri.015G145100.1
Potri.015G147300.2
Potri.016G004400.1
Potri.016G011500.1
Potri.016G017300.1
Potri.016G025900.1
Potri.016G027600.2
Potri.016G029600.1
Potri.016G029700.4
Potri.016G036700.1
Potri.016G040500.1
Potri.016G043600.1
Potri.016G049200.1
Potri.016G054600.2
Potri.016G061000.1
Potri.016G061500.4
Potri.016G065000.2
Potri.016G065400.1
Potri.016G065900.8
Potri.016G073500.6
Potri.016G074800.1
Potri.016G093100.3
Potri.016G094300.1
Potri.016G095800.4
Potri.016G095900.2
Potri.016G097400.1
Potri.016G099900.1
Potri.016G103600.2
Potri.016G105000.1
Potri.016G105000.2
Potri.016G124700.2
Potri.016G127500.1
Potri.016G128100.1
Potri.016G130000.1
Potri.016G130100.1
Potri.016G134000.1
Potri.016G141900.1
Potri.016G143500.1
Potri.017G003200.1
Potri.017G006600.1
Potri.017G025500.1
Potri.017G041700.2
Potri.017G052400.1
Potri.017G054500.1
Potri.017G057100.2
Potri.017G062800.2
Potri.017G063500.1
Potri.017G064600.1
Potri.017G071700.5
Potri.017G075200.3
Potri.017G076400.6
Potri.017G079100.3
Potri.017G080800.1
Potri.017G083500.1
Potri.017G084900.6
Potri.017G087200.4
Potri.017G087800.1
Potri.017G095000.2
Potri.017G098800.1
Potri.017G099000.1
Potri.017G101200.1
Potri.017G102700.2
Potri.017G114500.1
Potri.017G117000.1
Potri.017G122400.2
Potri.017G125500.1
Potri.017G129500.1
Potri.017G130300.1
Potri.017G138900.6
Potri.017G141400.2
Potri.017G142700.2
Potri.017G142900.1
Potri.017G143600.1
Potri.017G145700.1
Potri.017G150900.1
Potri.017G154700.1
Potri.018G014500.1
Potri.018G015800.1
Potri.018G018800.1
Potri.018G021900.1
Potri.018G028900.1
Potri.018G031500.1
Potri.018G036100.1
Potri.018G037500.1
Potri.018G043700.1
Potri.018G044800.1
Potri.018G046100.1
Potri.018G046900.1
Potri.018G048100.1
Potri.018G057500.1
Potri.018G058700.1
Potri.018G061300.1
Potri.018G062700.1
Potri.018G063400.1
Potri.018G063700.4
Potri.018G065200.1
Potri.018G068800.1
Potri.018G072100.1
Potri.018G076500.2
Potri.018G078800.1
Potri.018G079800.6
Potri.018G090300.1
Potri.018G091600.2
Potri.018G111300.1
Potri.018G112000.1
Potri.018G112700.1
Potri.018G114400.1
Potri.018G121100.1
Potri.018G123400.1
Potri.018G127800.2
Potri.018G129100.1
Potri.018G138200.1
Potri.018G138800.1
Potri.018G151900.2
Potri.018G152600.1
Potri.019G013000.1
Potri.019G017500.1
Potri.019G018100.1
Potri.019G022000.1
Potri.019G025700.1
Potri.019G027300.1
Potri.019G028300.1
Potri.019G032500.1
Potri.019G035600.2
Potri.019G045900.1
Potri.019G047600.2
Potri.019G048100.1
Potri.019G065200.1
Potri.019G067300.2
Potri.019G071000.7
Potri.019G074700.1
Potri.019G075600.1
Potri.019G085600.1
Potri.019G086200.1
Potri.019G087100.1
Potri.019G094100.1
Potri.019G103900.1
Potri.019G108000.1
Potri.019G116300.1
Potri.019G116400.1
Potri.019G118000.1
Potri.019G122500.1
Potri.019G124700.1
Potri.T006200.1
Potri.T011800.1
Potri.T020300.1
Potri.T021900.1
Potri.T031100.1
Potri.T032600.1
Potri.T035400.1
Potri.T036200.1
Potri.T037100.1
Potri.T043400.1
Potri.T044500.1
Potri.T055300.1
Potri.T056000.1
Potri.T056700.1
Potri.T057100.1
Potri.T058900.2
Potri.T061200.1
Potri.T067100.1
Potri.T070200.1
Potri.T071800.1
Potri.T076500.1
Potri.T079300.1
Potri.T081600.1
Potri.T085600.1
Potri.T101200.1
Potri.T101300.1
Potri.T104700.1
Potri.T105800.1
Potri.T106100.1
Potri.T108500.1
Potri.T114900.1
Potri.T115200.2
Potri.T122400.1
Potri.T128700.1
Potri.T137900.1
Potri.T145800.2
Potri.T148200.1
Potri.T149800.1
Potri.T152100.1
Potri.T152800.1
Potri.T155000.1
Potri.T160400.1
Potri.T169400.1

## Sheet: Supplementary Table S9
UTG genes identified in all samples
PtrC2H2ZF1	PtrC2H2ZF2	PtrARF5a	PtrBLH	PtrNAC127	PtrCORONA
Potri.004G069800.1	Potri.004G069800.1	Potri.004G069800.1	Potri.004G069800.1	Potri.004G069800.1	Potri.004G069800.1
Potri.006G022500.1	Potri.006G022500.1	Potri.006G022500.1	Potri.006G022500.1	Potri.006G022500.1	Potri.006G022500.1
Potri.009G095400.1	Potri.009G095400.1	Potri.009G095400.1	Potri.009G095400.1	Potri.009G095400.1	Potri.009G095400.1
Potri.009G095500.1	Potri.009G095500.1	Potri.009G095500.1	Potri.009G095500.1	Potri.009G095500.1	Potri.009G095500.1
Potri.014G088400.1	Potri.014G088400.1	Potri.014G088400.1	Potri.014G088400.1	Potri.014G088400.1	Potri.014G088400.1
Potri.015G027700.1	Potri.015G027700.1	Potri.015G027700.1	Potri.015G027700.1	Potri.015G027700.1	Potri.015G027700.1
Potri.016G017300.1	Potri.016G017300.1	Potri.016G017300.1	Potri.016G017300.1	Potri.016G017300.1	Potri.016G017300.1
Potri.017G052400.1	Potri.017G052400.1	Potri.017G052400.1	Potri.017G052400.1	Potri.017G052400.1	Potri.017G052400.1
		Potri.001G313000.1	Potri.001G313000.1	Potri.006G023700.1	Potri.006G023700.1
		Potri.002G168600.1	Potri.006G023700.1		Potri.001G313000.1
		Potri.002G236400.1	Potri.007G030400.1		Potri.008G024800.1
		Potri.006G007300.1	Potri.017G042600.1		Potri.016G097400.1
		Potri.006G023700.1
		Potri.007G030400.1
		Potri.008G024800.1
		Potri.009G077500.1
		Potri.009G133300.1
		Potri.010G182600.1
		Potri.014G146000.1
		Potri.016G014400.1
		Potri.016G016100.1
		Potri.016G016800.1
		Potri.016G097400.1
		Potri.017G052300.1

## Sheet: All of UTGs in poplar
Transcript_Name
Potri.004G069800.1
Potri.006G022500.1
Potri.009G095400.1
Potri.009G095500.1
Potri.014G088400.1
Potri.015G027700.1
Potri.016G017300.1
Potri.017G052400.1
Potri.006G023700.1
Potri.001G313000.1
Potri.008G024800.1
Potri.016G097400.1
Potri.007G030400.1
Potri.017G042600.1
Potri.002G168600.1
Potri.002G236400.1
Potri.006G007300.1
Potri.009G077500.1
Potri.009G133300.1
Potri.010G182600.1
Potri.014G146000.1
Potri.016G014400.1
Potri.016G016100.1
Potri.016G016800.1
Potri.017G052300.1
Potri.001G016300.1
Potri.001G016500.1
Potri.001G030600.1
Potri.001G245900.1
Potri.001G281800.1
Potri.001G281900.1
Potri.001G282100.1
Potri.001G302300.1
Potri.001G302400.1
Potri.001G303000.1
Potri.001G303100.1
Potri.001G303200.1
Potri.001G303300.1
Potri.001G303600.1
Potri.001G303700.1
Potri.001G312600.1
Potri.001G348100.1
Potri.001G389200.1
Potri.002G098300.1
Potri.002G098400.1
Potri.002G123700.1
Potri.002G162300.1
Potri.003G138200.1
Potri.003G184400.1
Potri.003G210400.1
Potri.004G069600.1
Potri.004G069700.1
Potri.004G069900.1
Potri.004G070000.1
Potri.004G070900.1
Potri.004G071000.1
Potri.004G083700.1
Potri.004G119700.1
Potri.004G123500.1
Potri.004G172700.1
Potri.004G179300.1
Potri.004G214100.1
Potri.005G036100.1
Potri.005G073800.1
Potri.006G007000.1
Potri.006G007100.1
Potri.006G007200.1
Potri.006G007400.1
Potri.006G007600.1
Potri.006G010000.1
Potri.006G022300.1
Potri.006G022600.1
Potri.006G022800.1
Potri.006G023100.1
Potri.006G023600.1
Potri.006G039300.1
Potri.006G047200.1
Potri.006G048200.1
Potri.006G055600.1
Potri.006G120600.1
Potri.006G171100.1
Potri.006G171200.1
Potri.006G179700.1
Potri.006G272500.1
Potri.006G272600.1
Potri.007G029800.1
Potri.007G030300.1
Potri.007G030500.1
Potri.007G117200.1
Potri.007G132400.1
Potri.007G140300.1
Potri.007G140500.1
Potri.007G140600.1
Potri.007G141700.1
Potri.007G141900.1
Potri.008G062400.1
Potri.009G008100.1
Potri.009G039000.1
Potri.009G044600.1
Potri.009G077200.1
Potri.009G077400.1
Potri.009G078400.1
Potri.009G095100.1
Potri.009G095300.1
Potri.009G098400.1
Potri.009G099000.1
Potri.010G084900.1
Potri.010G137000.1
Potri.010G195300.1
Potri.010G195500.1
Potri.010G195600.1
Potri.011G060300.1
Potri.011G061000.1
Potri.011G097900.1
Potri.012G034100.1
Potri.012G035800.1
Potri.012G036000.1
Potri.012G048700.1
Potri.012G065100.1
Potri.013G022800.1
Potri.013G118700.1
Potri.013G143900.1
Potri.014G026300.1
Potri.014G041800.1
Potri.014G082500.1
Potri.014G096000.1
Potri.014G096100.1
Potri.014G175000.1
Potri.015G027800.1
Potri.015G071900.1
Potri.016G014100.1
Potri.016G014300.1
Potri.016G014500.1
Potri.016G015700.1
Potri.016G015800.1
Potri.016G016000.1
Potri.016G016200.1
Potri.016G016300.1
Potri.016G016400.1
Potri.016G016500.1
Potri.016G016600.1
Potri.016G016700.1
Potri.016G016900.1
Potri.016G017000.1
Potri.016G017100.1
Potri.016G017200.1
Potri.016G017400.1
Potri.016G019400.1
Potri.016G020400.1
Potri.016G020500.1
Potri.016G020700.1
Potri.016G020800.1
Potri.016G020900.1
Potri.016G021000.1
Potri.016G021100.1
Potri.016G021200.1
Potri.016G021300.1
Potri.016G021500.1
Potri.016G021600.1
Potri.016G021700.1
Potri.016G021800.1
Potri.016G022000.1
Potri.016G022100.1
Potri.016G022400.1
Potri.016G022500.1
Potri.016G052500.1
Potri.016G057300.1
Potri.016G105300.1
Potri.016G105400.1
Potri.017G032300.1
Potri.017G032500.1
Potri.017G032700.1
Potri.017G041900.1
Potri.017G042800.1
Potri.017G052000.1
Potri.017G077400.1
Potri.017G077500.1
Potri.017G077700.1
Potri.017G077800.1
Potri.017G091500.1
Potri.017G101800.1
Potri.017G150000.1
Potri.017G150100.1
Potri.018G008900.1
Potri.018G009000.1
Potri.018G096000.1
Potri.018G140400.1
Potri.019G090400.1
Potri.T010800.1
Potri.T148700.1
Potri.T181000.1
